# Supplementary material for: Differential expression and correlation of immunoregulation related piRNA in rheumatoid arthritis
Source: Front Immunol. 2023 May 30;14:1175924. doi: 10.3389/fimmu.2023.1175924 (PMC10266269; doi:10.3389/fimmu.2023.1175924)
Supplement: Supplementary file 1 [file DataSheet_1.xlsx]

## Sheet: Abbreviation
WBC	white blood cell
NEUT	neutrophil
LYMPH	lymphocyte
MONO	monocyte
RBC	red blood cell
HGB	hemoglobin
HCT	hematocrit
MCV	mean corpuscular volume
MCH	mean corpuscular hemoglobin
MCHC	mean corpuscular hemoglobin concentration
RDW-CV	red cell distribution width-variable coefficient
PLT	platelet count
IGG/IGA/IGM/IGE	immunoglobulin G/A/M/E
C3/C4	complement 3/4

## Sheet: Table S1
Table S1 Information for selected datasets
GEO accession	Platform	Samples [number]	Source tissue
GSE193193	GPL24676	Rheumatoid arthritis [5]; healthy control [5]	Human peripheral blood mononuclear cells (PBMCs)
GSE77298	GPL570	Rheumatoid arthritis [16]; healthy control [7]	Human synovium

## Sheet: Table S2
Gene	Forward (5' to 3')	Reverse (5' to 3')	Tm
piR-hsa-23940	CCTCAAGTGATCCACCTGCCTCAGCCAA	Universal Adaptor PCR Primer	66.8℃
piR-hsa-27400	CAGCGGAAGCGTGCTGGGCCCAA		70.9℃
piR-hsa-30353	TACCAGGAGAACAGTGGCCACGAGGGTAA		66.6℃
piR-hsa-27620	CGGCTAGCTCAGTCGGTAGAGCATGAGAA		65.3℃
piR-hsa-27124	GCAGTAGCATTGGTGGTTCAGTGGTAGAAA		62.2℃
piR-hsa-25672	TTGGGCAATATAGTGAGACCCTGTCTCTGCAA		63.9℃
piR-hsa-4946	GGTCGCTGGTTCGAATCCGGCTCGAAAA		67.2℃
PIWIL1	TAAGACCCGGAATGGAGAGGA	CTGAAGGATGGAAGTAGTGAAGC	60.0℃
PIWIL2	CTGAAACGGGAAATGCTTCCA	CCTGTCCTTGCGTACCAGATTA
PIWIL3	CCAGACAGGAAACATCCGAGAG	TGTGTCTTCAGGATTCTGCTTCC
PIWIL4	GAAGCATCCTCTAGCAATGGC	CCATGAAGGTACTTCCAGCATCA
HENMT1	CCAGGGAGACGGCAATTCAG	GGTCTGCAACCTTCTTAGGCT
MYBL1	GAAATCGTTGGGCAGAAATTGC	TGACACATACTGATACCCAGGG
DDX39B	CTTTGAGCATCCGTCAGAAGT	AGTGTGACACATCACCAGTAC
PLD6	ATGGGACGGTTGAGTTGGC	GTCACCTGAGACGGGAAGAAC

## Sheet: Table S3
piRNA_id	log2FoldChange	pValue	Regulation	Expression_HC4	Expression_HC25	Expression_HC26	Expression_RA2	Expression_RA3	Expression_RA5	location	Sequence	Length
piR-hsa-12275	3.80349	0.0477456	Up	0	0.0346669	0	0.173551	0.112133	0.249583	chrM:691-718+	CACATGCAAGCATCCCCGTTCCAGTGA	27
piR-hsa-1280	3.50527	0.00201128	Up	0.312573	0	0.384339	4.37349	2.24266	1.80948	chr19:57960994-57961021+	AGCGTTGGTGGTATAGTGGTGAGCATA	27
piR-hsa-23220	Inf	0.0339924	Up	0	0	0	0.0347103	0	36.8136	chr22:37357247-37357277-	CCCCGTACTCAAGTTCTGGTCAATGAGAAG	30
piR-hsa-23940	Inf	0.0491917	Up	0	0	0	0.208262	0.0373776	0.15599	chr6:97038852-97038882-	CTGACCTCAAGTGATCCACCTGCCTCAGCC	30
piR-hsa-24143	Inf	0.0481937	Up	0	0	0	0.242972	0.0747553	0.0935938	chr14:20653105-20653131-	CTTAGGTCGCTGGTTCGATTCCGGCT	26
piR-hsa-26589	4.71551	0.000106619	Up	0	0.138668	0.0640565	2.63798	1.53248	1.68469	chr15:40593876-40593906-	GACGAGGTGGCCGAGTGGTTAAGGCAATGG	30
piR-hsa-26682	4.39623	0.00252707	Up	6.66822	0.346669	1.40924	110.656	5.41976	89.7876		GAGAAAGCTCACAAGAACTGCTAACTCACA	30
piR-hsa-27124	3.9587	0.00298166	Up	1.56196	0.448532	5.80282	9.72448	44.8937	65.1454	chr1:161523895-161523923-	GCAGTAGCATTGGTGGTTCAGTGGTAGA	28
piR-hsa-27400	2.86913	0.0463325	Up	16.2885	0.520004	31.3236	192.434	75.3533	107.882	chr6:27592859-27592891-	GCAGAGTGGCGCAGCGGAAGCGTGCTGGGCCC	32
piR-hsa-27620	4.42876	0.0192213	Up	9.09409	9.94245	2.80781	304.793	13.1041	147.138	chr5:181222021-181222051-	GCCCGGCTAGCTCAGTCGGTAGAGCATGAG	30
piR-hsa-28875	2.63398	0.0288779	Up	6.39038	3.18936	4.32381	51.8224	28.5191	14.6942	chr2:148881820-148881851-	GTTTAGACGGGCTCACATCACCCCATAAACA	31
piR-hsa-29716	Inf	0.040012	Up	0	0	0	0.624785	0	2.55823	chr13:91350755-91350785+	TAAGGTGCATCTAGTGCAGATAGTGAAGTA	30
piR-hsa-30353	Inf	0.0308337	Up	0	0	0	0.173551	0.186888	0.0935938	chr7:6710759-6710786+	TACCAGGAGAACAGTGGCCACGAGGGT	27
piR-hsa-32588	Inf	0.0321975	Up	0	0	0	0.277682	0	0.374375	chr10:68755211-68755236+	CAGTGTGGAACACAATGAACTGAAC	25
piR-hsa-7116	3.26092	0.0309596	Up	0	0.0693339	0	0.590074	0.186888	0.0623959	chrM:1412-1439+	TCGAAGGTGGATTTAGCAGTAAACTGA	27
piR-hsa-21045	-Inf	0.044756	Down	0.208382	0.173335	0	0	0	0	chr19:34815802-34815831-	TGTACCAGAGGTGCTGTAGGCTTGCAGGA	29
piR-hsa-25614	-Inf	0.0284858	Down	0.208382	0.0346669	0.192169	0	0	0	chr5:82078546-82078576+	TTGGCATCAATATGGTGACCTCTCGGGAGC	30
piR-hsa-25672	-Inf	0.0100791	Down	0.138921	0.242669	0.192169	0	0	0	chr8:7172810-7172840-	TTGGGCAATATAGTGAGACCCTGTCTCTGC	30
piR-hsa-27056	-4.51741	0.0329787	Down	0.173651	0.138668	0.256226	0.0347103	0	0	chr9:81749723-81749752+	GATCATAGCTCACTGCAGCCTCGACTTCC	29
piR-hsa-27489	-2.09502	0.0490261	Down	1.31975	2.80802	5.63697	0.728915	0.261643	1.37271	chr3:155445592-155445619-	GCATTGGTATAGTGGTATCATGCAAGA	27
piR-hsa-28184	-7.53132	0.000401602	Down	47.9625	0	62.8714	0.555364	0.0747553	0.0935938	chrX:3915272-3915303-	GGCCGGTTAGCTCAGTTGGTAAGAGCTTGGT	31
piR-hsa-29715	-Inf	0.000357677	Down	0	3.15469	3.29891	0	0	0	chr13:91350755-91350784+	TAAGGTGCATCTAGTGCAGATAGTGAAGT	29
piR-hsa-32238	-2.21856	0.0294472	Down	13.2322	22.1868	20.9144	0.451233	8.33521	1.71589	chr9:70311610-70311635-	CCCCCACTGCTAAATTTGACTGGTT	25
piR-hsa-4946	-3.05524	0.0373104	Down	0.0694606	0.589338	0.480424	0.104131	0	0.0623959	chr6:26575624-26575656+	TCCTTAGGTCGCTGGTTCGAATCCGGCTCGAA	32
*Inf indicates that the denominator is close to zero when calculating Fold Change.

## Sheet: Table S4
Table S4 The results of bioinformatics analysis of immunoregulation related piRNAs
piRNA_id	Transcript	Total Score	Total Energy	Max Score	Max Energy	piRNA Length	Transcript Length	Positions	gene	Dbxref	product	GO_id	GO_term	pathway	pathway_description
piR-hsa-23940	NM_000572.2	236	-68.95	236	-68.95	30	1629	1247	IL10	GeneID:3586,Genbank:NM_000572.2,HGNC:HGNC:5962,MIM:124092	interleukin 10			path:hsa04060,path:hsa04068,path:hsa04625,path:hsa04630,path:hsa04660,path:hsa04672,path:hsa05133,path:hsa05140,path:hsa05142,path:hsa05143,path:hsa05144,path:hsa05145,path:hsa05146,path:hsa05150,path:hsa05152,path:hsa05310,path:hsa05320,path:hsa05321,path:hsa05322,path:hsa05330	Cytokine-cytokine receptor interaction|FoxO signaling pathway|C-type lectin receptor signaling pathway|Jak-STAT signaling pathway|T cell receptor signaling pathway|Intestinal immune network for IgA production|Pertussis|Leishmaniasis|Chagas disease (American trypanosomiasis)|African trypanosomiasis|Malaria|Toxoplasmosis|Amoebiasis|Staphylococcus aureus infection|Tuberculosis|Asthma|Autoimmune thyr…
	NM_001282459.1	232	-64.19	232	-64.19	30	1916	1598	C2	GeneID:717,Genbank:NM_001282457.1,HGNC:HGNC:1248,MIM:613927	complement C2			path:hsa04610,path:hsa05133,path:hsa05150,path:hsa05322	Complement and coagulation cascades|Pertussis|Staphylococcus aureus infection|Systemic lupus erythematosus
	NM_144701.2	228	-62.95	228	-62.95	30	2826	2573	IL23R	GeneID:149233,Genbank:XM_011540790.3,HGNC:HGNC:19100,MIM:607562	interleukin 23 receptor	GO:0001916,GO:0002230,GO:0002827,GO:0005886,GO:0006954,GO:0010536,GO:0019221,GO:0032496,GO:0032693,GO:0032725,GO:0032729,GO:0032735,GO:0032740,GO:0032819,GO:0034341,GO:0038155,GO:0042102,GO:0042104,GO:0042509,GO:0042531,GO:0043235,GO:0043382,GO:0045672,GO:0050829,GO:0051135,GO:0072536,GO:2000318,GO:2000330	positive regulation of T cell mediated cytotoxicity|positive regulation of defense response to virus by host|positive regulation of T-helper 1 type immune response|plasma membrane|inflammatory response|positive regulation of activation of Janus kinase activity|cytokine-mediated signaling pathway|response to lipopolysaccharide|negative regulation of interleukin-10 production|positive regulation of…	path:hsa04060,path:hsa04630,path:hsa04659,path:hsa05200,path:hsa05321	Cytokine-cytokine receptor interaction|Jak-STAT signaling pathway|Th17 cell differentiation|Pathways in cancer|Inflammatory bowel disease (IBD)
	NM_001160030.1	221	-58.76	221	-58.76	30	2968	2658	FLT1	GeneID:2321,Genbank:XM_017020485.1,HGNC:HGNC:3763,MIM:165070	fms related tyrosine kinase 1	GO:0001525,GO:0002548,GO:0004714,GO:0005021,GO:0005524,GO:0005615,GO:0005768,GO:0005886,GO:0005887,GO:0005925,GO:0007169,GO:0008284,GO:0010863,GO:0014068,GO:0015629,GO:0016477,GO:0018108,GO:0019838,GO:0030154,GO:0030335,GO:0030949,GO:0035924,GO:0036323,GO:0036326,GO:0036327,GO:0036332,GO:0043235,GO:0043406,GO:0043410,GO:0043552,GO:0045766,GO:0046777,GO:0048010,GO:0048514,GO:0048598	angiogenesis|monocyte chemotaxis|transmembrane receptor protein tyrosine kinase activity|vascular endothelial growth factor-activated receptor activity|ATP binding|extracellular space|endosome|plasma membrane|integral component of plasma membrane|focal adhesion|transmembrane receptor protein tyrosine kinase signaling pathway|positive regulation of cell proliferation|positive regulation of phospho…	path:hsa04010,path:hsa04014,path:hsa04015,path:hsa04066,path:hsa04151,path:hsa04510,path:hsa05202,path:hsa05323	MAPK signaling pathway|Ras signaling pathway|Rap1 signaling pathway|HIF-1 signaling pathway|PI3K-Akt signaling pathway|Focal adhesion|Transcriptional misregulation in cancer|Rheumatoid arthritis
	NM_001278736.1	217	-56.42	217	-56.42	30	1319	625	CCL5	GeneID:6352,Genbank:NM_002985.2,HGNC:HGNC:10632,MIM:187011	C-C motif chemokine ligand 5			path:hsa04060,path:hsa04062,path:hsa04620,path:hsa04621,path:hsa04623,path:hsa04668,path:hsa05020,path:hsa05120,path:hsa05142,path:hsa05163,path:hsa05164,path:hsa05168,path:hsa05323	Cytokine-cytokine receptor interaction|Chemokine signaling pathway|Toll-like receptor signaling pathway|NOD-like receptor signaling pathway|Cytosolic DNA-sensing pathway|TNF signaling pathway|Prion diseases|Epithelial cell signaling in Helicobacter pylori infection|Chagas disease (American trypanosomiasis)|Human cytomegalovirus infection|Influenza A|Herpes simplex infection|Rheumatoid arthritis
	XM_006715079.4	209	-51.7	209	-51.7	30	846	779	HLA-DQA1	GeneID:3117,Genbank:XM_006715079.4,HGNC:HGNC:4942,MIM:146880	major histocompatibility complex, class II, DQ alpha 1	GO:0000139,GO:0005765,GO:0005886,GO:0005887,GO:0006955,GO:0010008,GO:0012507,GO:0019886,GO:0030658,GO:0030666,GO:0030669,GO:0031295,GO:0032395,GO:0032588,GO:0042613,GO:0050852,GO:0060333,GO:0071556	Golgi membrane|lysosomal membrane|plasma membrane|integral component of plasma membrane|immune response|endosome membrane|ER to Golgi transport vesicle membrane|antigen processing and presentation of exogenous peptide antigen via MHC class II|transport vesicle membrane|endocytic vesicle membrane|clathrin-coated endocytic vesicle membrane|T cell costimulation|MHC class II receptor activity|trans-G…	path:hsa04145,path:hsa04514,path:hsa04612,path:hsa04640,path:hsa04658,path:hsa04659,path:hsa04672,path:hsa04940,path:hsa05140,path:hsa05145,path:hsa05150,path:hsa05152,path:hsa05164,path:hsa05166,path:hsa05168,path:hsa05169,path:hsa05310,path:hsa05320,path:hsa05321,path:hsa05322,path:hsa05323,path:hsa05330,path:hsa05332,path:hsa05416	Phagosome|Cell adhesion molecules (CAMs)|Antigen processing and presentation|Hematopoietic cell lineage|Th1 and Th2 cell differentiation|Th17 cell differentiation|Intestinal immune network for IgA production|Type I diabetes mellitus|Leishmaniasis|Toxoplasmosis|Staphylococcus aureus infection|Tuberculosis|Influenza A|Human T-cell leukemia virus 1 infection|Herpes simplex infection|Epstein-Barr vir…
	XM_005270825.2	209	-55.65	209	-55.65	30	4971	4136	IL12RB2	GeneID:3595,Genbank:XM_005270825.2,HGNC:HGNC:5972,MIM:601642	interleukin 12 receptor subunit beta 2			path:hsa04060,path:hsa04630,path:hsa04658,path:hsa05200,path:hsa05321	Cytokine-cytokine receptor interaction|Jak-STAT signaling pathway|Th1 and Th2 cell differentiation|Pathways in cancer|Inflammatory bowel disease (IBD)
	NM_001114380.1	205	-50.3	205	-50.3	30	4974	4494	ITGAL	GeneID:3683,Genbank:NM_002209.2,HGNC:HGNC:6148,MIM:153370	integrin subunit alpha L			path:hsa04015,path:hsa04514,path:hsa04650,path:hsa04670,path:hsa04810,path:hsa05144,path:hsa05150,path:hsa05166,path:hsa05169,path:hsa05323,path:hsa05416	Rap1 signaling pathway|Cell adhesion molecules (CAMs)|Natural killer cell mediated cytotoxicity|Leukocyte transendothelial migration|Regulation of actin cytoskeleton|Malaria|Staphylococcus aureus infection|Human T-cell leukemia virus 1 infection|Epstein-Barr virus infection|Rheumatoid arthritis|Viral myocarditis
	NM_001243211.1	204	-53.19	204	-53.19	30	1151	849	IL18	GeneID:3606,Genbank:NM_001243211.1,HGNC:HGNC:5986,MIM:600953	interleukin 18			path:hsa04060,path:hsa04621,path:hsa04623,path:hsa05132,path:hsa05134,path:hsa05143,path:hsa05144,path:hsa05152,path:hsa05164,path:hsa05321,path:hsa05323	Cytokine-cytokine receptor interaction|NOD-like receptor signaling pathway|Cytosolic DNA-sensing pathway|Salmonella infection|Legionellosis|African trypanosomiasis|Malaria|Tuberculosis|Influenza A|Inflammatory bowel disease (IBD)|Rheumatoid arthritis
	NM_002187.2	182	-43.63	182	-43.63	30	2347	1817	IL12B	GeneID:3593,Genbank:NM_002187.2,HGNC:HGNC:5970,MIM:161561	interleukin 12B			path:hsa04060,path:hsa04620,path:hsa04622,path:hsa04625,path:hsa04630,path:hsa04658,path:hsa04940,path:hsa05133,path:hsa05134,path:hsa05140,path:hsa05142,path:hsa05143,path:hsa05145,path:hsa05146,path:hsa05152,path:hsa05162,path:hsa05164,path:hsa05168,path:hsa05200,path:hsa05205,path:hsa05321,path:hsa05330	Cytokine-cytokine receptor interaction|Toll-like receptor signaling pathway|RIG-I-like receptor signaling pathway|C-type lectin receptor signaling pathway|Jak-STAT signaling pathway|Th1 and Th2 cell differentiation|Type I diabetes mellitus|Pertussis|Legionellosis|Leishmaniasis|Chagas disease (American trypanosomiasis)|African trypanosomiasis|Toxoplasmosis|Amoebiasis|Tuberculosis|Measles|Influenza…
	NM_005516.5	181	-40.59	181	-40.59	30	2679	1513	HLA-E	GeneID:3133,Genbank:NM_005516.5,HGNC:HGNC:4962,MIM:143010	major histocompatibility complex, class I, E	GO:0000139,GO:0001916,GO:0002250,GO:0002474,GO:0002476,GO:0002479,GO:0002480,GO:0002715,GO:0002717,GO:0005102,GO:0005886,GO:0009986,GO:0012507,GO:0019731,GO:0030670,GO:0030881,GO:0031901,GO:0032398,GO:0032736,GO:0032753,GO:0032759,GO:0032760,GO:0036037,GO:0042270,GO:0042288,GO:0042605,GO:0042608,GO:0042612,GO:0045087,GO:0046703,GO:0050776,GO:0050830,GO:0051024,GO:0055038,GO:0060333,GO:0060337,GO:…	Golgi membrane|positive regulation of T cell mediated cytotoxicity|adaptive immune response|antigen processing and presentation of peptide antigen via MHC class I|antigen processing and presentation of endogenous peptide antigen via MHC class Ib|antigen processing and presentation of exogenous peptide antigen via MHC class I, TAP-dependent|antigen processing and presentation of exogenous peptide …	path:hsa04144,path:hsa04145,path:hsa04218,path:hsa04514,path:hsa04612,path:hsa04650,path:hsa04940,path:hsa05163,path:hsa05165,path:hsa05166,path:hsa05167,path:hsa05168,path:hsa05169,path:hsa05170,path:hsa05203,path:hsa05320,path:hsa05330,path:hsa05332,path:hsa05416	Endocytosis|Phagosome|Cellular senescence|Cell adhesion molecules (CAMs)|Antigen processing and presentation|Natural killer cell mediated cytotoxicity|Type I diabetes mellitus|Human cytomegalovirus infection|Human papillomavirus infection|Human T-cell leukemia virus 1 infection|Kaposi sarcoma-associated herpesvirus infection|Herpes simplex infection|Epstein-Barr virus infection|Human immunodefici…
	NM_000660.6	179	-41.67	179	-41.67	30	2741	2696	TGFB1	GeneID:7040,Genbank:NM_000660.6,HGNC:HGNC:11766,MIM:190180	transforming growth factor beta 1			path:hsa04010,path:hsa04060,path:hsa04068,path:hsa04110,path:hsa04218,path:hsa04350,path:hsa04380,path:hsa04390,path:hsa04659,path:hsa04672,path:hsa04926,path:hsa04932,path:hsa04933,path:hsa05140,path:hsa05142,path:hsa05144,path:hsa05145,path:hsa05146,path:hsa05152,path:hsa05161,path:hsa05166,path:hsa05200,path:hsa05205,path:hsa05210,path:hsa05211,path:hsa05212,path:hsa05220,path:hsa05225,path:hs…	MAPK signaling pathway|Cytokine-cytokine receptor interaction|FoxO signaling pathway|Cell cycle|Cellular senescence|TGF-beta signaling pathway|Osteoclast differentiation|Hippo signaling pathway|Th17 cell differentiation|Intestinal immune network for IgA production|Relaxin signaling pathway|Non-alcoholic fatty liver disease (NAFLD)|AGE-RAGE signaling pathway in diabetic complications|Leishmaniasis…
	NM_002120.3	172	-33.86	172	-33.86	30	1388	975	HLA-DOB	GeneID:3112,Genbank:NM_002120.3,HGNC:HGNC:4937,MIM:600629	major histocompatibility complex, class II, DO beta	GO:0002587,GO:0005764,GO:0005765,GO:0006955,GO:0010008,GO:0016021,GO:0019886,GO:0023026,GO:0032395,GO:0042613	negative regulation of antigen processing and presentation of peptide antigen via MHC class II|lysosome|lysosomal membrane|immune response|endosome membrane|integral component of membrane|antigen processing and presentation of exogenous peptide antigen via MHC class II|MHC class II protein complex binding|MHC class II receptor activity|MHC class II protein complex	path:hsa04145,path:hsa04514,path:hsa04612,path:hsa04640,path:hsa04658,path:hsa04659,path:hsa04672,path:hsa04940,path:hsa05140,path:hsa05145,path:hsa05150,path:hsa05152,path:hsa05164,path:hsa05166,path:hsa05168,path:hsa05169,path:hsa05310,path:hsa05320,path:hsa05321,path:hsa05322,path:hsa05323,path:hsa05330,path:hsa05332,path:hsa05416	Phagosome|Cell adhesion molecules (CAMs)|Antigen processing and presentation|Hematopoietic cell lineage|Th1 and Th2 cell differentiation|Th17 cell differentiation|Intestinal immune network for IgA production|Type I diabetes mellitus|Leishmaniasis|Toxoplasmosis|Staphylococcus aureus infection|Tuberculosis|Influenza A|Human T-cell leukemia virus 1 infection|Herpes simplex infection|Epstein-Barr vir…
	NM_000641.3	171	-32.88	171	-32.88	30	2381	1437	IL11	GeneID:3589,Genbank:NM_001267718.1,HGNC:HGNC:5966,MIM:147681	interleukin 11			path:hsa04060,path:hsa04630,path:hsa04640,path:hsa05323	Cytokine-cytokine receptor interaction|Jak-STAT signaling pathway|Hematopoietic cell lineage|Rheumatoid arthritis
	XM_011543729.3	165	-34.98	165	-34.98	30	3960	910	H2AFY	GeneID:9555,Genbank:XM_011543730.3,HGNC:HGNC:4740,MIM:610054	H2A histone family member Y	GO:0000122,GO:0000182,GO:0000228,GO:0000784,GO:0000785,GO:0000786,GO:0000790,GO:0000793,GO:0000977,GO:0000979,GO:0001046,GO:0001740,GO:0003677,GO:0003682,GO:0005634,GO:0005721,GO:0005730,GO:0006334,GO:0006342,GO:0007549,GO:0010385,GO:0016569,GO:0019216,GO:0019899,GO:0019901,GO:0030291,GO:0031060,GO:0031490,GO:0031492,GO:0033128,GO:0034184,GO:0035098,GO:0040029,GO:0044212,GO:0045618,GO:0045814,GO:…	negative regulation of transcription from RNA polymerase II promoter|rDNA binding|nuclear chromosome|nuclear chromosome, telomeric region|chromatin|nucleosome|nuclear chromatin|condensed chromosome|RNA polymerase II regulatory region sequence-specific DNA binding|RNA polymerase II core promoter sequence-specific DNA binding|core promoter sequence-specific DNA binding|Barr body|DNA binding|chromat…	path:hsa04217,path:hsa05034,path:hsa05322	Necroptosis|Alcoholism|Systemic lupus erythematosus
	NM_000834.4	158	-31.14	158	-31.14	30	30348	22606	GRIN2B	GeneID:2904,Genbank:XM_011520629.2,HGNC:HGNC:4586,MIM:138252	glutamate ionotropic receptor NMDA type subunit 2B	GO:0000165,GO:0004972,GO:0005088,GO:0005234,GO:0005622,GO:0005886,GO:0005887,GO:0006810,GO:0007215,GO:0007268,GO:0007275,GO:0007420,GO:0007611,GO:0008270,GO:0009986,GO:0014069,GO:0016594,GO:0016595,GO:0017146,GO:0022849,GO:0030054,GO:0043005,GO:0045211,GO:0045471,GO:0048013,GO:0048167,GO:0051290,GO:0097553,GO:0098976,GO:1901216,GO:1902951,GO:2001056	MAPK cascade|NMDA glutamate receptor activity|Ras guanyl-nucleotide exchange factor activity|extracellularly glutamate-gated ion channel activity|intracellular|plasma membrane|integral component of plasma membrane|transport|glutamate receptor signaling pathway|chemical synaptic transmission|multicellular organism development|brain development|learning or memory|zinc ion binding|cell surface|posts…	path:hsa04014,path:hsa04015,path:hsa04024,path:hsa04080,path:hsa04713,path:hsa04720,path:hsa04724,path:hsa04728,path:hsa05010,path:hsa05014,path:hsa05016,path:hsa05030,path:hsa05031,path:hsa05033,path:hsa05034,path:hsa05322	Ras signaling pathway|Rap1 signaling pathway|cAMP signaling pathway|Neuroactive ligand-receptor interaction|Circadian entrainment|Long-term potentiation|Glutamatergic synapse|Dopaminergic synapse|Alzheimer disease|Amyotrophic lateral sclerosis (ALS)|Huntington disease|Cocaine addiction|Amphetamine addiction|Nicotine addiction|Alcoholism|Systemic lupus erythematosus
piR-hsa-25672	NM_001114396.2	592	-112.23	210	-41.51	30	3200	1256 2366 2533	KLRD1	GeneID:3824,Genbank:NM_001351060.1,HGNC:HGNC:6378,MIM:602894	killer cell lectin like receptor D1			path:hsa04612,path:hsa04650,path:hsa05332	Antigen processing and presentation|Natural killer cell mediated cytotoxicity|Graft-versus-host disease
	NM_153701.2	419	-90.9	211	-48.34	30	1997	1759 1462	IL12RB1	GeneID:3594,Genbank:XM_011527966.2,HGNC:HGNC:5971,MIM:601604	interleukin 12 receptor subunit beta 1			path:hsa04060,path:hsa04630,path:hsa04658,path:hsa04659,path:hsa05200,path:hsa05321	Cytokine-cytokine receptor interaction|Jak-STAT signaling pathway|Th1 and Th2 cell differentiation|Th17 cell differentiation|Pathways in cancer|Inflammatory bowel disease (IBD)
	XM_017024773.2	415	-95.77	212	-48.75	30	4310	1179 1011	ATP6V0A1	GeneID:535,Genbank:NM_001130020.1,HGNC:HGNC:865,MIM:192130	ATPase H+ transporting V0 subunit a1	GO:0000220,GO:0005765,GO:0005794,GO:0005829,GO:0005886,GO:0007035,GO:0008286,GO:0010008,GO:0015986,GO:0015991,GO:0016021,GO:0016241,GO:0016471,GO:0016607,GO:0030667,GO:0030670,GO:0033572,GO:0034220,GO:0042470,GO:0043231,GO:0043312,GO:0046961,GO:0051117,GO:0070062,GO:0070072,GO:0090383,GO:0101003,GO:1901998	vacuolar proton-transporting V-type ATPase, V0 domain|lysosomal membrane|Golgi apparatus|cytosol|plasma membrane|vacuolar acidification|insulin receptor signaling pathway|endosome membrane|ATP synthesis coupled proton transport|ATP hydrolysis coupled proton transport|integral component of membrane|regulation of macroautophagy|vacuolar proton-transporting V-type ATPase complex|nuclear speck|secret…	path:hsa00190,path:hsa04142,path:hsa04145,path:hsa04721,path:hsa04966,path:hsa05110,path:hsa05120,path:hsa05152,path:hsa05165,path:hsa05323	Oxidative phosphorylation|Lysosome|Phagosome|Synaptic vesicle cycle|Collecting duct acid secretion|Vibrio cholerae infection|Epithelial cell signaling in Helicobacter pylori infection|Tuberculosis|Human papillomavirus infection|Rheumatoid arthritis
	XM_017025749.1	397	-80.53	207	-43.83	30	7683	4923 3732	SMAD2	GeneID:4087,Genbank:NM_001135937.2,HGNC:HGNC:6768,MIM:601366	SMAD family member 2	GO:0000790,GO:0000978,GO:0001077,GO:0001657,GO:0001701,GO:0001706,GO:0001707,GO:0003682,GO:0003690,GO:0003700,GO:0005160,GO:0005634,GO:0005667,GO:0005737,GO:0006468,GO:0007179,GO:0007182,GO:0007183,GO:0007352,GO:0007369,GO:0007389,GO:0007492,GO:0007507,GO:0008134,GO:0008285,GO:0009749,GO:0009791,GO:0009880,GO:0009952,GO:0010628,GO:0010629,GO:0010718,GO:0017015,GO:0019902,GO:0023019,GO:0030073,GO:…	nuclear chromatin|RNA polymerase II proximal promoter sequence-specific DNA binding|transcriptional activator activity, RNA polymerase II proximal promoter sequence-specific DNA binding|ureteric bud development|in utero embryonic development|endoderm formation|mesoderm formation|chromatin binding|double-stranded DNA binding|DNA binding transcription factor activity|transforming growth factor beta…	path:hsa04068,path:hsa04110,path:hsa04144,path:hsa04218,path:hsa04350,path:hsa04371,path:hsa04390,path:hsa04520,path:hsa04550,path:hsa04659,path:hsa04926,path:hsa04933,path:hsa05142,path:hsa05166,path:hsa05200,path:hsa05205,path:hsa05210,path:hsa05212,path:hsa05225,path:hsa05226,path:hsa05321	FoxO signaling pathway|Cell cycle|Endocytosis|Cellular senescence|TGF-beta signaling pathway|Apelin signaling pathway|Hippo signaling pathway|Adherens junction|Signaling pathways regulating pluripotency of stem cells|Th17 cell differentiation|Relaxin signaling pathway|AGE-RAGE signaling pathway in diabetic complications|Chagas disease (American trypanosomiasis)|Human T-cell leukemia virus 1 infec…
	NM_001252383.1	220	-49.99	220	-49.99	30	861	227	CGA	GeneID:1081,Genbank:NM_000735.3,HGNC:HGNC:1885,MIM:118850	glycoprotein hormones, alpha polypeptide			path:hsa04080,path:hsa04912,path:hsa04913,path:hsa04917,path:hsa04918,path:hsa04923,path:hsa05320	Neuroactive ligand-receptor interaction|GnRH signaling pathway|Ovarian steroidogenesis|Prolactin signaling pathway|Thyroid hormone synthesis|Regulation of lipolysis in adipocytes|Autoimmune thyroid disease
	NM_001350965.1	216	-47.08	216	-47.08	30	3970	2361	DCLRE1C	GeneID:64421,Genbank:NM_001350966.1,HGNC:HGNC:17642,MIM:605988	DNA cross-link repair 1C			path:hsa03450,path:hsa05340	Non-homologous end-joining|Primary immunodeficiency
	NM_000201.2	216	-51.42	216	-51.42	30	3249	3178	ICAM1	GeneID:3383,Genbank:NM_000201.2,HGNC:HGNC:5344,MIM:147840	intercellular adhesion molecule 1			path:hsa04064,path:hsa04514,path:hsa04650,path:hsa04668,path:hsa04670,path:hsa04933,path:hsa05143,path:hsa05144,path:hsa05150,path:hsa05164,path:hsa05166,path:hsa05167,path:hsa05169,path:hsa05323,path:hsa05416,path:hsa05418	NF-kappa B signaling pathway|Cell adhesion molecules (CAMs)|Natural killer cell mediated cytotoxicity|TNF signaling pathway|Leukocyte transendothelial migration|AGE-RAGE signaling pathway in diabetic complications|African trypanosomiasis|Malaria|Staphylococcus aureus infection|Influenza A|Human T-cell leukemia virus 1 infection|Kaposi sarcoma-associated herpesvirus infection|Epstein-Barr virus in…
	XM_006711495.4	216	-47.75	216	-47.75	30	9043	5459	TROVE2	GeneID:6738,Genbank:NM_001173524.1,HGNC:HGNC:11313,MIM:600063	TROVE domain family member 2	GO:0002520,GO:0003723,GO:0005654,GO:0005829,GO:0006383,GO:0007224,GO:0009411,GO:0030529,GO:0030620,GO:0046872,GO:0060271	immune system development|RNA binding|nucleoplasm|cytosol|transcription from RNA polymerase III promoter|smoothened signaling pathway|response to UV|intracellular ribonucleoprotein complex|U2 snRNA binding|metal ion binding|cilium assembly	path:hsa05322	Systemic lupus erythematosus
	NM_000587.3	210	-42.03	210	-42.03	30	5964	3477	C7	GeneID:730,Genbank:NM_000587.3,HGNC:HGNC:1346,MIM:217070	complement C7			path:hsa04610,path:hsa05020,path:hsa05322	Complement and coagulation cascades|Prion diseases|Systemic lupus erythematosus
	XM_006721243.4	203	-40.74	203	-40.74	30	2899	2848	NOD2	GeneID:64127,Genbank:XM_017023536.1,HGNC:HGNC:5331,MIM:605956	nucleotide binding oligomerization domain containing 2			path:hsa04621,path:hsa04668,path:hsa05131,path:hsa05152,path:hsa05321	NOD-like receptor signaling pathway|TNF signaling pathway|Shigellosis|Tuberculosis|Inflammatory bowel disease (IBD)
	NM_000246.3	195	-38.47	195	-38.47	30	4654	3922	CIITA	GeneID:4261,Genbank:XM_011522486.2,HGNC:HGNC:7067,MIM:600005	class II major histocompatibility complex transactivator			path:hsa04612,path:hsa05145,path:hsa05152,path:hsa05164,path:hsa05340	Antigen processing and presentation|Toxoplasmosis|Tuberculosis|Influenza A|Primary immunodeficiency
	NM_001690.3	183	-33.42	183	-33.42	30	4607	2592	ATP6V1A	GeneID:523,Genbank:NM_001690.3,HGNC:HGNC:851,MIM:607027	ATPase H+ transporting V1 subunit A	GO:0005524,GO:0005739,GO:0005765,GO:0005829,GO:0005886,GO:0005887,GO:0005902,GO:0006810,GO:0006879,GO:0008286,GO:0015991,GO:0016241,GO:0016324,GO:0016469,GO:0033180,GO:0033572,GO:0034220,GO:0036295,GO:0043209,GO:0046034,GO:0046961,GO:0070062,GO:0090383	ATP binding|mitochondrion|lysosomal membrane|cytosol|plasma membrane|integral component of plasma membrane|microvillus|transport|cellular iron ion homeostasis|insulin receptor signaling pathway|ATP hydrolysis coupled proton transport|regulation of macroautophagy|apical plasma membrane|proton-transporting two-sector ATPase complex|proton-transporting V-type ATPase, V1 domain|transferrin transport|…	path:hsa00190,path:hsa04145,path:hsa04150,path:hsa04721,path:hsa04966,path:hsa05110,path:hsa05120,path:hsa05165,path:hsa05323	Oxidative phosphorylation|Phagosome|mTOR signaling pathway|Synaptic vesicle cycle|Collecting duct acid secretion|Vibrio cholerae infection|Epithelial cell signaling in Helicobacter pylori infection|Human papillomavirus infection|Rheumatoid arthritis
	NM_001178078.1	175	-35.25	175	-35.25	30	4050	2021	STAT6	GeneID:6778,Genbank:NM_001178081.1,HGNC:HGNC:11368,MIM:601512	signal transducer and activator of transcription 6			path:hsa04217,path:hsa04630,path:hsa04658,path:hsa04659,path:hsa05161,path:hsa05200,path:hsa05321	Necroptosis|Jak-STAT signaling pathway|Th1 and Th2 cell differentiation|Th17 cell differentiation|Hepatitis B|Pathways in cancer|Inflammatory bowel disease (IBD)
	NM_001002029.3	152	-31.18	152	-31.18	30	5444	3663	C4B	GeneID:721,Genbank:NM_001002029.3,HGNC:HGNC:1324,MIM:120820	complement C4B (Chido blood group)			path:hsa04610,path:hsa05133,path:hsa05150,path:hsa05322	Complement and coagulation cascades|Pertussis|Staphylococcus aureus infection|Systemic lupus erythematosus
piR-hsa-27124	XM_017000664.1	230	-55.71	230	-55.71	28	1740	1588	FCGR2A	GeneID:2212,Genbank:NM_001136219.1,HGNC:HGNC:3616,MIM:146790	Fc fragment of IgG receptor IIa	GO:0005886,GO:0016021,GO:0019864,GO:0030667,GO:0038096,GO:0043312,GO:0070062	plasma membrane|integral component of membrane|IgG binding|secretory granule membrane|Fc-gamma receptor signaling pathway involved in phagocytosis|neutrophil degranulation|extracellular exosome	path:hsa04145,path:hsa04380,path:hsa04611,path:hsa04666,path:hsa05140,path:hsa05150,path:hsa05152,path:hsa05322	Phagosome|Osteoclast differentiation|Platelet activation|Fc gamma R-mediated phagocytosis|Leishmaniasis|Staphylococcus aureus infection|Tuberculosis|Systemic lupus erythematosus
piR-hsa-27400	NM_000206.2	478	-98.14	167	-34.6	32	1560	225 752 327	IL2RG	GeneID:3561,Genbank:NM_000206.2,HGNC:HGNC:6010,MIM:308380	interleukin 2 receptor subunit gamma			path:hsa04060,path:hsa04144,path:hsa04151,path:hsa04630,path:hsa04658,path:hsa04659,path:hsa05162,path:hsa05166,path:hsa05200,path:hsa05321,path:hsa05340	Cytokine-cytokine receptor interaction|Endocytosis|PI3K-Akt signaling pathway|Jak-STAT signaling pathway|Th1 and Th2 cell differentiation|Th17 cell differentiation|Measles|Human T-cell leukemia virus 1 infection|Pathways in cancer|Inflammatory bowel disease (IBD)|Primary immunodeficiency
	XM_005254584.5	336	-69.36	172	-36.22	32	10927	8007 2328	RORA	GeneID:6095,Genbank:NM_134261.2,HGNC:HGNC:10258,MIM:600825	RAR related orphan receptor A	GO:0000977,GO:0001046,GO:0001222,GO:0001223,GO:0001228,GO:0001525,GO:0003677,GO:0003700,GO:0003707,GO:0004879,GO:0005634,GO:0005654,GO:0006355,GO:0006367,GO:0006805,GO:0006809,GO:0008013,GO:0008134,GO:0008142,GO:0008270,GO:0008589,GO:0010575,GO:0010906,GO:0019218,GO:0019221,GO:0021702,GO:0021930,GO:0030522,GO:0032922,GO:0036315,GO:0042692,GO:0042753,GO:0043030,GO:0043124,GO:0043565,GO:0045599,GO:…	RNA polymerase II regulatory region sequence-specific DNA binding|core promoter sequence-specific DNA binding|transcription corepressor binding|transcription coactivator binding|transcriptional activator activity, RNA polymerase II transcription regulatory region sequence-specific DNA binding|angiogenesis|DNA binding|DNA binding transcription factor activity|steroid hormone receptor activity|nucl…	path:hsa04659,path:hsa04710,path:hsa05321	Th17 cell differentiation|Circadian rhythm|Inflammatory bowel disease (IBD)
	NM_000544.3	191	-44.37	191	-44.37	32	5679	1485	TAP2	GeneID:6891,Genbank:NM_018833.2,HGNC:HGNC:44,MIM:170261	transporter 2, ATP binding cassette subfamily B member			path:hsa02010,path:hsa04145,path:hsa04612,path:hsa05163,path:hsa05168,path:hsa05169,path:hsa05170,path:hsa05340	ABC transporters|Phagosome|Antigen processing and presentation|Human cytomegalovirus infection|Herpes simplex infection|Epstein-Barr virus infection|Human immunodeficiency virus 1 infection|Primary immunodeficiency
	NM_020070.3	172	-31.46	172	-31.46	32	915	443	IGLL1	GeneID:3543,Genbank:NM_152855.2,HGNC:HGNC:5870,MIM:146770	immunoglobulin lambda like polypeptide 1			path:hsa05340	Primary immunodeficiency
	XM_006711484.4	167	-33.36	167	-33.36	32	3850	514	RORC	GeneID:6097,Genbank:XM_006711484.4,HGNC:HGNC:10260,MIM:602943	RAR related orphan receptor C	GO:0000122,GO:0000978,GO:0001078,GO:0003677,GO:0003700,GO:0003707,GO:0004879,GO:0005634,GO:0005654,GO:0006367,GO:0006805,GO:0008142,GO:0008270,GO:0010906,GO:0016604,GO:0019218,GO:0019221,GO:0032922,GO:0036315,GO:0042093,GO:0042753,GO:0043565,GO:0045598,GO:0045893,GO:0048535,GO:0048541,GO:0060612,GO:0060850,GO:0070244,GO:0072539,GO:0098531	negative regulation of transcription from RNA polymerase II promoter|RNA polymerase II proximal promoter sequence-specific DNA binding|transcriptional repressor activity, RNA polymerase II proximal promoter sequence-specific DNA binding|DNA binding|DNA binding transcription factor activity|steroid hormone receptor activity|nuclear receptor activity|nucleus|nucleoplasm|transcription initiation fro…	path:hsa04659,path:hsa04710,path:hsa05321	Th17 cell differentiation|Circadian rhythm|Inflammatory bowel disease (IBD)
	NM_001039362.1	166	-33.09	166	-33.09	32	3250	515	ATP6V1C2	GeneID:245973,Genbank:XM_017003745.2,HGNC:HGNC:18264	ATPase H+ transporting V1 subunit C2	GO:0000221,GO:0005765,GO:0005829,GO:0008286,GO:0008553,GO:0015991,GO:0016241,GO:0030177,GO:0033572,GO:0034220,GO:0046961,GO:0046983,GO:0070062,GO:0090383	vacuolar proton-transporting V-type ATPase, V1 domain|lysosomal membrane|cytosol|insulin receptor signaling pathway|hydrogen-exporting ATPase activity, phosphorylative mechanism|ATP hydrolysis coupled proton transport|regulation of macroautophagy|positive regulation of Wnt signaling pathway|transferrin transport|ion transmembrane transport|proton-transporting ATPase activity, rotational mechanism…	path:hsa00190,path:hsa04145,path:hsa04150,path:hsa04721,path:hsa04966,path:hsa05110,path:hsa05120,path:hsa05165,path:hsa05323	Oxidative phosphorylation|Phagosome|mTOR signaling pathway|Synaptic vesicle cycle|Collecting duct acid secretion|Vibrio cholerae infection|Epithelial cell signaling in Helicobacter pylori infection|Human papillomavirus infection|Rheumatoid arthritis
	NM_001198622.1	165	-33.1	165	-33.1	32	2212	981	TNFSF13	GeneID:8741,Genbank:NM_003808.3,HGNC:HGNC:11928,MIM:604472	TNF superfamily member 13	GO:0005102,GO:0005125,GO:0005164,GO:0005576,GO:0005654,GO:0005737,GO:0005829,GO:0006955,GO:0007165,GO:0008284,GO:0016020,GO:0033209,GO:0043488,GO:0048298,GO:0070062	receptor binding|cytokine activity|tumor necrosis factor receptor binding|extracellular region|nucleoplasm|cytoplasm|cytosol|immune response|signal transduction|positive regulation of cell proliferation|membrane|tumor necrosis factor-mediated signaling pathway|regulation of mRNA stability|positive regulation of isotype switching to IgA isotypes|extracellular exosome	path:hsa04060,path:hsa04672,path:hsa05323	Cytokine-cytokine receptor interaction|Intestinal immune network for IgA production|Rheumatoid arthritis
	NM_003542.3	164	-31.48	164	-31.48	32	390	267	HIST1H4C	GeneID:8364,Genbank:NM_003542.3,HGNC:HGNC:4787,MIM:602827	histone cluster 1 H4 family member c	GO:0000786,GO:0003677,GO:0005634,GO:0006334,GO:0006352,GO:0046982	nucleosome|DNA binding|nucleus|nucleosome assembly|DNA-templated transcription, initiation|protein heterodimerization activity	path:hsa05034,path:hsa05203,path:hsa05322	Alcoholism|Viral carcinogenesis|Systemic lupus erythematosus
	NM_002838.4	164	-31.26	164	-31.26	32	5429	797	PTPRC	GeneID:5788,Genbank:NM_002838.4,HGNC:HGNC:9666,MIM:151460	protein tyrosine phosphatase, receptor type C			path:hsa04514,path:hsa04660,path:hsa04666,path:hsa05340	Cell adhesion molecules (CAMs)|T cell receptor signaling pathway|Fc gamma R-mediated phagocytosis|Primary immunodeficiency
	NM_000459.4	164	-31.78	164	-31.78	32	4787	4374	TEK	GeneID:7010,Genbank:NM_000459.4,HGNC:HGNC:11724,MIM:600221	TEK receptor tyrosine kinase			path:hsa04010,path:hsa04014,path:hsa04015,path:hsa04066,path:hsa04151,path:hsa05323	MAPK signaling pathway|Ras signaling pathway|Rap1 signaling pathway|HIF-1 signaling pathway|PI3K-Akt signaling pathway|Rheumatoid arthritis
	XM_006717819.3	163	-41.08	163	-41.08	32	7343	937	FAS	GeneID:355,Genbank:XM_006717819.3,HGNC:HGNC:11920,MIM:134637	Fas cell surface death receptor			path:hsa01524,path:hsa04010,path:hsa04060,path:hsa04115,path:hsa04210,path:hsa04217,path:hsa04650,path:hsa04668,path:hsa04932,path:hsa04940,path:hsa05010,path:hsa05142,path:hsa05143,path:hsa05161,path:hsa05162,path:hsa05163,path:hsa05164,path:hsa05165,path:hsa05167,path:hsa05168,path:hsa05169,path:hsa05170,path:hsa05200,path:hsa05205,path:hsa05320,path:hsa05330,path:hsa05332	Platinum drug resistance|MAPK signaling pathway|Cytokine-cytokine receptor interaction|p53 signaling pathway|Apoptosis|Necroptosis|Natural killer cell mediated cytotoxicity|TNF signaling pathway|Non-alcoholic fatty liver disease (NAFLD)|Type I diabetes mellitus|Alzheimer disease|Chagas disease (American trypanosomiasis)|African trypanosomiasis|Hepatitis B|Measles|Human cytomegalovirus infection|I…
	NM_177925.3	163	-33.01	163	-33.01	32	3699	770	H2AFJ	GeneID:55766,Genbank:NM_177925.3,HGNC:HGNC:14456	H2A histone family member J	GO:0000786,GO:0000790,GO:0003677,GO:0006342,GO:0046982,GO:0070062	nucleosome|nuclear chromatin|DNA binding|chromatin silencing|protein heterodimerization activity|extracellular exosome	path:hsa04217,path:hsa05034,path:hsa05322	Necroptosis|Alcoholism|Systemic lupus erythematosus
	NM_001290023.1	163	-31.23	163	-31.23	32	2787	490	IL12RB1	GeneID:3594,Genbank:XM_011527966.2,HGNC:HGNC:5971,MIM:601604	interleukin 12 receptor subunit beta 1			path:hsa04060,path:hsa04630,path:hsa04658,path:hsa04659,path:hsa05200,path:hsa05321	Cytokine-cytokine receptor interaction|Jak-STAT signaling pathway|Th1 and Th2 cell differentiation|Th17 cell differentiation|Pathways in cancer|Inflammatory bowel disease (IBD)
	NM_001252204.1	160	-30.83	160	-30.83	32	5288	1487	C4A	GeneID:720,Genbank:NM_007293.2,HGNC:HGNC:1323,MIM:120810	complement C4A (Rodgers blood group)			path:hsa04610,path:hsa05133,path:hsa05150,path:hsa05322	Complement and coagulation cascades|Pertussis|Staphylococcus aureus infection|Systemic lupus erythematosus
	NM_002422.4	160	-31.2	160	-31.2	32	1906	366	MMP3	GeneID:4314,Genbank:NM_002422.4,HGNC:HGNC:7173,MIM:185250	matrix metallopeptidase 3			path:hsa04657,path:hsa04668,path:hsa05202,path:hsa05215,path:hsa05323	IL-17 signaling pathway|TNF signaling pathway|Transcriptional misregulation in cancer|Prostate cancer|Rheumatoid arthritis
	XM_005272135.4	159	-33.63	159	-33.63	32	5252	1526	H2AFY	GeneID:9555,Genbank:XM_011543730.3,HGNC:HGNC:4740,MIM:610054	H2A histone family member Y	GO:0000122,GO:0000182,GO:0000228,GO:0000784,GO:0000785,GO:0000786,GO:0000790,GO:0000793,GO:0000977,GO:0000979,GO:0001046,GO:0001740,GO:0003677,GO:0003682,GO:0005634,GO:0005721,GO:0005730,GO:0006334,GO:0006342,GO:0007549,GO:0010385,GO:0016569,GO:0019216,GO:0019899,GO:0019901,GO:0030291,GO:0031060,GO:0031490,GO:0031492,GO:0033128,GO:0034184,GO:0035098,GO:0040029,GO:0044212,GO:0045618,GO:0045814,GO:…	negative regulation of transcription from RNA polymerase II promoter|rDNA binding|nuclear chromosome|nuclear chromosome, telomeric region|chromatin|nucleosome|nuclear chromatin|condensed chromosome|RNA polymerase II regulatory region sequence-specific DNA binding|RNA polymerase II core promoter sequence-specific DNA binding|core promoter sequence-specific DNA binding|Barr body|DNA binding|chromat…	path:hsa04217,path:hsa05034,path:hsa05322	Necroptosis|Alcoholism|Systemic lupus erythematosus
	XM_011522458.3	158	-35.48	158	-35.48	32	5762	2935	GRIN2A	GeneID:2903,Genbank:NM_000833.4,HGNC:HGNC:4585,MIM:138253	glutamate ionotropic receptor NMDA type subunit 2A	GO:0000165,GO:0001964,GO:0001975,GO:0004972,GO:0005088,GO:0005234,GO:0005783,GO:0005886,GO:0005887,GO:0006810,GO:0007215,GO:0007268,GO:0007420,GO:0007611,GO:0007613,GO:0008021,GO:0008104,GO:0008270,GO:0008542,GO:0009611,GO:0009986,GO:0014069,GO:0017146,GO:0019233,GO:0022008,GO:0022849,GO:0030054,GO:0030431,GO:0033058,GO:0042177,GO:0042417,GO:0042428,GO:0042734,GO:0043005,GO:0043065,GO:0045471,GO:…	MAPK cascade|startle response|response to amphetamine|NMDA glutamate receptor activity|Ras guanyl-nucleotide exchange factor activity|extracellularly glutamate-gated ion channel activity|endoplasmic reticulum|plasma membrane|integral component of plasma membrane|transport|glutamate receptor signaling pathway|chemical synaptic transmission|brain development|learning or memory|memory|synaptic vesic…	path:hsa04014,path:hsa04015,path:hsa04020,path:hsa04024,path:hsa04080,path:hsa04713,path:hsa04720,path:hsa04724,path:hsa04728,path:hsa05010,path:hsa05014,path:hsa05030,path:hsa05031,path:hsa05033,path:hsa05034,path:hsa05322	Ras signaling pathway|Rap1 signaling pathway|Calcium signaling pathway|cAMP signaling pathway|Neuroactive ligand-receptor interaction|Circadian entrainment|Long-term potentiation|Glutamatergic synapse|Dopaminergic synapse|Alzheimer disease|Amyotrophic lateral sclerosis (ALS)|Cocaine addiction|Amphetamine addiction|Nicotine addiction|Alcoholism|Systemic lupus erythematosus
	NM_000593.5	158	-37.89	158	-37.89	32	2974	2792	TAP1	GeneID:6890,Genbank:NM_000593.5,HGNC:HGNC:43,MIM:170260	transporter 1, ATP binding cassette subfamily B member			path:hsa02010,path:hsa04145,path:hsa04612,path:hsa05163,path:hsa05168,path:hsa05169,path:hsa05170,path:hsa05340	ABC transporters|Phagosome|Antigen processing and presentation|Human cytomegalovirus infection|Herpes simplex infection|Epstein-Barr virus infection|Human immunodeficiency virus 1 infection|Primary immunodeficiency
	NM_003268.5	158	-36.52	158	-36.52	32	4277	65	TLR5	GeneID:7100,Genbank:XM_006711505.3,HGNC:HGNC:11851,MIM:603031	toll like receptor 5	GO:0002755,GO:0004888,GO:0005149,GO:0005886,GO:0006954,GO:0008584,GO:0016021,GO:0032757,GO:0034123,GO:0034146,GO:0042742,GO:0045087,GO:0045429,GO:0050707,GO:0071222,GO:0071260	MyD88-dependent toll-like receptor signaling pathway|transmembrane signaling receptor activity|interleukin-1 receptor binding|plasma membrane|inflammatory response|male gonad development|integral component of membrane|positive regulation of interleukin-8 production|positive regulation of toll-like receptor signaling pathway|toll-like receptor 5 signaling pathway|defense response to bacterium|inna…	path:hsa04620,path:hsa05130,path:hsa05132,path:hsa05134,path:hsa05321	Toll-like receptor signaling pathway|Pathogenic Escherichia coli infection|Salmonella infection|Legionellosis|Inflammatory bowel disease (IBD)
	NM_000732.4	157	-35.92	157	-35.92	32	771	450	CD3D	GeneID:915,Genbank:NM_001040651.1,HGNC:HGNC:1673,MIM:186790	CD3d molecule			path:hsa04640,path:hsa04658,path:hsa04659,path:hsa04660,path:hsa05142,path:hsa05162,path:hsa05166,path:hsa05169,path:hsa05170,path:hsa05340	Hematopoietic cell lineage|Th1 and Th2 cell differentiation|Th17 cell differentiation|T cell receptor signaling pathway|Chagas disease (American trypanosomiasis)|Measles|Human T-cell leukemia virus 1 infection|Epstein-Barr virus infection|Human immunodeficiency virus 1 infection|Primary immunodeficiency
	NM_000609.6	156	-33.71	156	-33.71	32	3549	2880	CXCL12	GeneID:6387,Genbank:NM_001277990.1,HGNC:HGNC:10672,MIM:600835	C-X-C motif chemokine ligand 12			path:hsa04060,path:hsa04062,path:hsa04064,path:hsa04360,path:hsa04670,path:hsa04672,path:hsa04810,path:hsa05163,path:hsa05200,path:hsa05323	Cytokine-cytokine receptor interaction|Chemokine signaling pathway|NF-kappa B signaling pathway|Axon guidance|Leukocyte transendothelial migration|Intestinal immune network for IgA production|Regulation of actin cytoskeleton|Human cytomegalovirus infection|Pathways in cancer|Rheumatoid arthritis
	NM_000569.7	155	-37.12	155	-37.12	32	2415	36	FCGR3A	GeneID:2214,Genbank:NM_001329120.1,HGNC:HGNC:3619,MIM:146740	Fc fragment of IgG receptor IIIa			path:hsa04145,path:hsa04380,path:hsa04650,path:hsa04666,path:hsa05140,path:hsa05150,path:hsa05152,path:hsa05322	Phagosome|Osteoclast differentiation|Natural killer cell mediated cytotoxicity|Fc gamma R-mediated phagocytosis|Leishmaniasis|Staphylococcus aureus infection|Tuberculosis|Systemic lupus erythematosus
	XM_017023233.2	155	-30.55	155	-30.55	32	15061	9813	MAF	GeneID:4094,Genbank:XM_024450279.1,HGNC:HGNC:6776,MIM:177075	MAF bZIP transcription factor			path:hsa04658,path:hsa05202,path:hsa05321	Th1 and Th2 cell differentiation|Transcriptional misregulation in cancer|Inflammatory bowel disease (IBD)
	NM_003540.3	154	-34.88	154	-34.88	32	368	260	HIST1H4F	GeneID:8361,Genbank:NM_003540.3,HGNC:HGNC:4783,MIM:602824	histone cluster 1 H4 family member f	GO:0000786,GO:0003677,GO:0005634,GO:0006334,GO:0006352,GO:0046982	nucleosome|DNA binding|nucleus|nucleosome assembly|DNA-templated transcription, initiation|protein heterodimerization activity	path:hsa05034,path:hsa05203,path:hsa05322	Alcoholism|Viral carcinogenesis|Systemic lupus erythematosus
	NM_000211.4	154	-35.45	154	-35.45	32	2973	2703	ITGB2	GeneID:3689,Genbank:XM_006724001.2,HGNC:HGNC:6155,MIM:600065	integrin subunit beta 2			path:hsa04015,path:hsa04145,path:hsa04390,path:hsa04514,path:hsa04610,path:hsa04650,path:hsa04670,path:hsa04810,path:hsa05133,path:hsa05134,path:hsa05140,path:hsa05144,path:hsa05146,path:hsa05150,path:hsa05152,path:hsa05166,path:hsa05323,path:hsa05416	Rap1 signaling pathway|Phagosome|Hippo signaling pathway|Cell adhesion molecules (CAMs)|Complement and coagulation cascades|Natural killer cell mediated cytotoxicity|Leukocyte transendothelial migration|Regulation of actin cytoskeleton|Pertussis|Legionellosis|Leishmaniasis|Malaria|Amoebiasis|Staphylococcus aureus infection|Tuberculosis|Human T-cell leukemia virus 1 infection|Rheumatoid arthritis|…
	NM_001244753.1	151	-38.94	151	-38.94	32	2394	37	FCGR3B	GeneID:2215,Genbank:NM_000570.4,HGNC:HGNC:3620,MIM:610665	Fc fragment of IgG receptor IIIb			path:hsa04145,path:hsa04380,path:hsa04650,path:hsa05140,path:hsa05150,path:hsa05152,path:hsa05322	Phagosome|Osteoclast differentiation|Natural killer cell mediated cytotoxicity|Leishmaniasis|Staphylococcus aureus infection|Tuberculosis|Systemic lupus erythematosus
	NM_002019.4	151	-32.52	151	-32.52	32	7123	4004	FLT1	GeneID:2321,Genbank:XM_017020485.1,HGNC:HGNC:3763,MIM:165070	fms related tyrosine kinase 1	GO:0001525,GO:0002548,GO:0004714,GO:0005021,GO:0005524,GO:0005615,GO:0005768,GO:0005886,GO:0005887,GO:0005925,GO:0007169,GO:0008284,GO:0010863,GO:0014068,GO:0015629,GO:0016477,GO:0018108,GO:0019838,GO:0030154,GO:0030335,GO:0030949,GO:0035924,GO:0036323,GO:0036326,GO:0036327,GO:0036332,GO:0043235,GO:0043406,GO:0043410,GO:0043552,GO:0045766,GO:0046777,GO:0048010,GO:0048514,GO:0048598	angiogenesis|monocyte chemotaxis|transmembrane receptor protein tyrosine kinase activity|vascular endothelial growth factor-activated receptor activity|ATP binding|extracellular space|endosome|plasma membrane|integral component of plasma membrane|focal adhesion|transmembrane receptor protein tyrosine kinase signaling pathway|positive regulation of cell proliferation|positive regulation of phospho…	path:hsa04010,path:hsa04014,path:hsa04015,path:hsa04066,path:hsa04151,path:hsa04510,path:hsa05202,path:hsa05323	MAPK signaling pathway|Ras signaling pathway|Rap1 signaling pathway|HIF-1 signaling pathway|PI3K-Akt signaling pathway|Focal adhesion|Transcriptional misregulation in cancer|Rheumatoid arthritis
piR-hsa-27620	NM_001178098.1	320	-62.92	168	-31.99	30	1968	336 1504	CD19	GeneID:930,Genbank:XM_006721103.3,HGNC:HGNC:1633,MIM:107265	CD19 molecule			path:hsa04151,path:hsa04640,path:hsa04662,path:hsa05169,path:hsa05340	PI3K-Akt signaling pathway|Hematopoietic cell lineage|B cell receptor signaling pathway|Epstein-Barr virus infection|Primary immunodeficiency
	NM_001025366.2	312	-68	157	-37.77	30	3677	1713 814	VEGFA	GeneID:7422,Genbank:NM_001025366.2,HGNC:HGNC:12680,MIM:192240	vascular endothelial growth factor A			path:hsa01521,path:hsa04010,path:hsa04014,path:hsa04015,path:hsa04066,path:hsa04151,path:hsa04370,path:hsa04510,path:hsa04926,path:hsa04933,path:hsa05163,path:hsa05165,path:hsa05167,path:hsa05200,path:hsa05205,path:hsa05206,path:hsa05211,path:hsa05212,path:hsa05219,path:hsa05323,path:hsa05418	EGFR tyrosine kinase inhibitor resistance|MAPK signaling pathway|Ras signaling pathway|Rap1 signaling pathway|HIF-1 signaling pathway|PI3K-Akt signaling pathway|VEGF signaling pathway|Focal adhesion|Relaxin signaling pathway|AGE-RAGE signaling pathway in diabetic complications|Human cytomegalovirus infection|Human papillomavirus infection|Kaposi sarcoma-associated herpesvirus infection|Pathways i…
	NM_007315.3	171	-37.2	171	-37.2	30	4326	2148	STAT1	GeneID:6772,Genbank:XM_017004783.2,HGNC:HGNC:11362,MIM:600555	signal transducer and activator of transcription 1			path:hsa04062,path:hsa04217,path:hsa04380,path:hsa04620,path:hsa04621,path:hsa04625,path:hsa04630,path:hsa04658,path:hsa04659,path:hsa04917,path:hsa04919,path:hsa04933,path:hsa05140,path:hsa05145,path:hsa05152,path:hsa05160,path:hsa05161,path:hsa05162,path:hsa05164,path:hsa05165,path:hsa05167,path:hsa05168,path:hsa05169,path:hsa05200,path:hsa05212,path:hsa05321	Chemokine signaling pathway|Necroptosis|Osteoclast differentiation|Toll-like receptor signaling pathway|NOD-like receptor signaling pathway|C-type lectin receptor signaling pathway|Jak-STAT signaling pathway|Th1 and Th2 cell differentiation|Th17 cell differentiation|Prolactin signaling pathway|Thyroid hormone signaling pathway|AGE-RAGE signaling pathway in diabetic complications|Leishmaniasis|Tox…
	XM_011522485.2	162	-36.38	162	-36.38	30	4106	1587	CIITA	GeneID:4261,Genbank:XM_011522486.2,HGNC:HGNC:7067,MIM:600005	class II major histocompatibility complex transactivator			path:hsa04612,path:hsa05145,path:hsa05152,path:hsa05164,path:hsa05340	Antigen processing and presentation|Toxoplasmosis|Tuberculosis|Influenza A|Primary immunodeficiency
	NM_001912.4	162	-35.95	162	-35.95	30	1730	229	CTSL	GeneID:1514,Genbank:XM_017014293.2,HGNC:HGNC:2537,MIM:116880	cathepsin L			path:hsa04140,path:hsa04142,path:hsa04145,path:hsa04210,path:hsa04612,path:hsa05205,path:hsa05323,path:hsa05418	Autophagy - animal|Lysosome|Phagosome|Apoptosis|Antigen processing and presentation|Proteoglycans in cancer|Rheumatoid arthritis|Fluid shear stress and atherosclerosis
	NM_001278672.1	162	-31.35	162	-31.35	30	3967	1394	NFATC1	GeneID:4772,Genbank:NM_001278669.1,HGNC:HGNC:7775,MIM:600489	nuclear factor of activated T cells 1	GO:0000790,GO:0000980,GO:0001085,GO:0001205,GO:0001225,GO:0003700,GO:0003705,GO:0005528,GO:0005634,GO:0005654,GO:0005737,GO:0005829,GO:0006366,GO:0007223,GO:0016604,GO:0030178,GO:0033173,GO:0035556,GO:0038095,GO:0045893,GO:0045944,GO:0048273	nuclear chromatin|RNA polymerase II distal enhancer sequence-specific DNA binding|RNA polymerase II transcription factor binding|transcriptional activator activity, RNA polymerase II distal enhancer sequence-specific DNA binding|RNA polymerase II transcription coactivator binding|DNA binding transcription factor activity|transcription factor activity, RNA polymerase II distal enhancer sequence-sp…	path:hsa04010,path:hsa04022,path:hsa04024,path:hsa04218,path:hsa04310,path:hsa04380,path:hsa04625,path:hsa04650,path:hsa04658,path:hsa04659,path:hsa04660,path:hsa04662,path:hsa04921,path:hsa04933,path:hsa05161,path:hsa05163,path:hsa05166,path:hsa05167,path:hsa05170,path:hsa05321	MAPK signaling pathway|cGMP-PKG signaling pathway|cAMP signaling pathway|Cellular senescence|Wnt signaling pathway|Osteoclast differentiation|C-type lectin receptor signaling pathway|Natural killer cell mediated cytotoxicity|Th1 and Th2 cell differentiation|Th17 cell differentiation|T cell receptor signaling pathway|B cell receptor signaling pathway|Oxytocin signaling pathway|AGE-RAGE signaling p…
	NM_000758.3	161	-32.64	161	-32.64	30	800	469	CSF2	GeneID:1437,Genbank:NM_000758.3,HGNC:HGNC:2434,MIM:138960	colony stimulating factor 2			path:hsa04060,path:hsa04630,path:hsa04640,path:hsa04650,path:hsa04657,path:hsa04660,path:hsa04664,path:hsa04668,path:hsa05132,path:hsa05146,path:hsa05166,path:hsa05167,path:hsa05202,path:hsa05221,path:hsa05323	Cytokine-cytokine receptor interaction|Jak-STAT signaling pathway|Hematopoietic cell lineage|Natural killer cell mediated cytotoxicity|IL-17 signaling pathway|T cell receptor signaling pathway|Fc epsilon RI signaling pathway|TNF signaling pathway|Salmonella infection|Amoebiasis|Human T-cell leukemia virus 1 infection|Kaposi sarcoma-associated herpesvirus infection|Transcriptional misregulation in…
	NM_003150.3	156	-30.88	156	-30.88	30	4953	16	STAT3	GeneID:6774,Genbank:XM_017024973.2,HGNC:HGNC:11364,MIM:102582	signal transducer and activator of transcription 3			path:hsa01521,path:hsa04062,path:hsa04066,path:hsa04068,path:hsa04217,path:hsa04550,path:hsa04630,path:hsa04659,path:hsa04917,path:hsa04920,path:hsa04931,path:hsa04933,path:hsa05145,path:hsa05160,path:hsa05161,path:hsa05162,path:hsa05163,path:hsa05167,path:hsa05169,path:hsa05200,path:hsa05203,path:hsa05205,path:hsa05206,path:hsa05212,path:hsa05221,path:hsa05223,path:hsa05321	EGFR tyrosine kinase inhibitor resistance|Chemokine signaling pathway|HIF-1 signaling pathway|FoxO signaling pathway|Necroptosis|Signaling pathways regulating pluripotency of stem cells|Jak-STAT signaling pathway|Th17 cell differentiation|Prolactin signaling pathway|Adipocytokine signaling pathway|Insulin resistance|AGE-RAGE signaling pathway in diabetic complications|Toxoplasmosis|Hepatitis C|He…
	NM_000418.3	155	-34.79	155	-34.79	30	3710	2277	IL4R	GeneID:3566,Genbank:XM_011545825.1,HGNC:HGNC:6015,MIM:147781	interleukin 4 receptor			path:hsa04060,path:hsa04151,path:hsa04630,path:hsa04640,path:hsa04658,path:hsa04659,path:hsa05200,path:hsa05321	Cytokine-cytokine receptor interaction|PI3K-Akt signaling pathway|Jak-STAT signaling pathway|Hematopoietic cell lineage|Th1 and Th2 cell differentiation|Th17 cell differentiation|Pathways in cancer|Inflammatory bowel disease (IBD)
	XM_017023536.1	153	-31.29	153	-31.29	30	3917	1	NOD2	GeneID:64127,Genbank:XM_017023536.1,HGNC:HGNC:5331,MIM:605956	nucleotide binding oligomerization domain containing 2			path:hsa04621,path:hsa04668,path:hsa05131,path:hsa05152,path:hsa05321	NOD-like receptor signaling pathway|TNF signaling pathway|Shigellosis|Tuberculosis|Inflammatory bowel disease (IBD)
	NM_013351.1	152	-34.3	152	-34.3	30	2589	496	TBX21	GeneID:30009,Genbank:NM_013351.1,HGNC:HGNC:11599,MIM:604895	T-box 21	GO:0000122,GO:0001227,GO:0003700,GO:0005634,GO:0006351,GO:0006355,GO:0007275,GO:0009615,GO:0030217,GO:0032703,GO:0043025,GO:0043161,GO:0043565,GO:0044212,GO:0045580,GO:0045892,GO:0045893,GO:0048304,GO:0071310,GO:0072676,GO:2000320,GO:2000329,GO:2000552	negative regulation of transcription from RNA polymerase II promoter|transcriptional repressor activity, RNA polymerase II transcription regulatory region sequence-specific DNA binding|DNA binding transcription factor activity|nucleus|transcription, DNA-templated|regulation of transcription, DNA-templated|multicellular organism development|response to virus|T cell differentiation|negative regulat…	path:hsa04658,path:hsa04659,path:hsa05321	Th1 and Th2 cell differentiation|Th17 cell differentiation|Inflammatory bowel disease (IBD)
piR-hsa-30353	NM_000757.5	180	-30.33	180	-30.33	27	4249	1911	CSF1	GeneID:1435,Genbank:XM_017000369.1,HGNC:HGNC:2432,MIM:120420	colony stimulating factor 1	GO:0001954,GO:0002158,GO:0003006,GO:0005125,GO:0005157,GO:0005576,GO:0005615,GO:0005788,GO:0005886,GO:0006954,GO:0007169,GO:0008083,GO:0008283,GO:0008284,GO:0010628,GO:0010743,GO:0010744,GO:0010759,GO:0016020,GO:0016021,GO:0019221,GO:0030097,GO:0030154,GO:0030225,GO:0030278,GO:0030316,GO:0030335,GO:0032270,GO:0032946,GO:0038145,GO:0040018,GO:0042117,GO:0042488,GO:0042802,GO:0042803,GO:0043687,GO:…	positive regulation of cell-matrix adhesion|osteoclast proliferation|developmental process involved in reproduction|cytokine activity|macrophage colony-stimulating factor receptor binding|extracellular region|extracellular space|endoplasmic reticulum lumen|plasma membrane|inflammatory response|transmembrane receptor protein tyrosine kinase signaling pathway|growth factor activity|cell proliferati…	path:hsa04010,path:hsa04014,path:hsa04015,path:hsa04060,path:hsa04151,path:hsa04380,path:hsa04640,path:hsa04668,path:hsa05323	MAPK signaling pathway|Ras signaling pathway|Rap1 signaling pathway|Cytokine-cytokine receptor interaction|PI3K-Akt signaling pathway|Osteoclast differentiation|Hematopoietic cell lineage|TNF signaling pathway|Rheumatoid arthritis
	NM_003141.3	175	-31.31	175	-31.31	27	1946	1432	TRIM21	GeneID:6737,Genbank:NM_003141.3,HGNC:HGNC:11312,MIM:109092	tripartite motif containing 21	GO:0000209,GO:0000932,GO:0003677,GO:0003723,GO:0004842,GO:0005634,GO:0005654,GO:0005737,GO:0005776,GO:0005829,GO:0006513,GO:0007049,GO:0008270,GO:0010508,GO:0016567,GO:0030529,GO:0031410,GO:0031648,GO:0032088,GO:0032479,GO:0032897,GO:0034341,GO:0042802,GO:0045087,GO:0045787,GO:0046598,GO:0051091,GO:0051865,GO:0060333,GO:0070206,GO:0090086,GO:1902187	protein polyubiquitination|P-body|DNA binding|RNA binding|ubiquitin-protein transferase activity|nucleus|nucleoplasm|cytoplasm|autophagosome|cytosol|protein monoubiquitination|cell cycle|zinc ion binding|positive regulation of autophagy|protein ubiquitination|intracellular ribonucleoprotein complex|cytoplasmic vesicle|protein destabilization|negative regulation of NF-kappaB transcription factor a…	path:hsa05322	Systemic lupus erythematosus
	NM_001354346.1	174	-33.81	174	-33.81	27	2605	135	C1R	GeneID:715,Genbank:NM_001733.5,HGNC:HGNC:1246,MIM:613785	complement C1r	GO:0004252,GO:0005509,GO:0005576,GO:0005615,GO:0006955,GO:0006956,GO:0006958,GO:0008236,GO:0030449,GO:0031638,GO:0045087,GO:0070062,GO:0072562	serine-type endopeptidase activity|calcium ion binding|extracellular region|extracellular space|immune response|complement activation|complement activation, classical pathway|serine-type peptidase activity|regulation of complement activation|zymogen activation|innate immune response|extracellular exosome|blood microparticle	path:hsa04145,path:hsa04610,path:hsa05133,path:hsa05150,path:hsa05322	Phagosome|Complement and coagulation cascades|Pertussis|Staphylococcus aureus infection|Systemic lupus erythematosus
	NM_000616.4	170	-39.66	170	-39.66	27	3134	94	CD4	GeneID:920,Genbank:NM_000616.4,HGNC:HGNC:1678,MIM:186940	CD4 molecule			path:hsa04060,path:hsa04514,path:hsa04612,path:hsa04640,path:hsa04658,path:hsa04659,path:hsa04660,path:hsa05170,path:hsa05340	Cytokine-cytokine receptor interaction|Cell adhesion molecules (CAMs)|Antigen processing and presentation|Hematopoietic cell lineage|Th1 and Th2 cell differentiation|Th17 cell differentiation|T cell receptor signaling pathway|Human immunodeficiency virus 1 infection|Primary immunodeficiency
	NM_004931.4	169	-30.65	169	-30.65	27	1433	579	CD8B	GeneID:926,Genbank:NM_001178100.1,HGNC:HGNC:1707,MIM:186730	CD8b molecule			path:hsa04514,path:hsa04612,path:hsa04640,path:hsa04660,path:hsa05340	Cell adhesion molecules (CAMs)|Antigen processing and presentation|Hematopoietic cell lineage|T cell receptor signaling pathway|Primary immunodeficiency
	NM_001294333.1	165	-30.24	165	-30.24	27	2068	1596	ATP6V0B	GeneID:533,Genbank:NM_001294333.1,HGNC:HGNC:861,MIM:603717	ATPase H+ transporting V0 subunit b	GO:0000220,GO:0005215,GO:0005774,GO:0007035,GO:0008286,GO:0010008,GO:0015991,GO:0015992,GO:0016021,GO:0016241,GO:0030670,GO:0033572,GO:0034220,GO:0046961,GO:0090383	vacuolar proton-transporting V-type ATPase, V0 domain|transporter activity|vacuolar membrane|vacuolar acidification|insulin receptor signaling pathway|endosome membrane|ATP hydrolysis coupled proton transport|proton transport|integral component of membrane|regulation of macroautophagy|phagocytic vesicle membrane|transferrin transport|ion transmembrane transport|proton-transporting ATPase activity…	path:hsa00190,path:hsa04142,path:hsa04145,path:hsa04721,path:hsa05110,path:hsa05120,path:hsa05152,path:hsa05165,path:hsa05323	Oxidative phosphorylation|Lysosome|Phagosome|Synaptic vesicle cycle|Vibrio cholerae infection|Epithelial cell signaling in Helicobacter pylori infection|Tuberculosis|Human papillomavirus infection|Rheumatoid arthritis
	NM_003235.4	163	-31.29	163	-31.29	27	8453	2893	TG	GeneID:7038,Genbank:XM_017013794.1,HGNC:HGNC:11764,MIM:188450	thyroglobulin			path:hsa04918,path:hsa05320	Thyroid hormone synthesis|Autoimmune thyroid disease
	NM_000833.4	162	-31.38	162	-31.38	27	14450	6450	GRIN2A	GeneID:2903,Genbank:NM_000833.4,HGNC:HGNC:4585,MIM:138253	glutamate ionotropic receptor NMDA type subunit 2A	GO:0000165,GO:0001964,GO:0001975,GO:0004972,GO:0005088,GO:0005234,GO:0005783,GO:0005886,GO:0005887,GO:0006810,GO:0007215,GO:0007268,GO:0007420,GO:0007611,GO:0007613,GO:0008021,GO:0008104,GO:0008270,GO:0008542,GO:0009611,GO:0009986,GO:0014069,GO:0017146,GO:0019233,GO:0022008,GO:0022849,GO:0030054,GO:0030431,GO:0033058,GO:0042177,GO:0042417,GO:0042428,GO:0042734,GO:0043005,GO:0043065,GO:0045471,GO:…	MAPK cascade|startle response|response to amphetamine|NMDA glutamate receptor activity|Ras guanyl-nucleotide exchange factor activity|extracellularly glutamate-gated ion channel activity|endoplasmic reticulum|plasma membrane|integral component of plasma membrane|transport|glutamate receptor signaling pathway|chemical synaptic transmission|brain development|learning or memory|memory|synaptic vesic…	path:hsa04014,path:hsa04015,path:hsa04020,path:hsa04024,path:hsa04080,path:hsa04713,path:hsa04720,path:hsa04724,path:hsa04728,path:hsa05010,path:hsa05014,path:hsa05030,path:hsa05031,path:hsa05033,path:hsa05034,path:hsa05322	Ras signaling pathway|Rap1 signaling pathway|Calcium signaling pathway|cAMP signaling pathway|Neuroactive ligand-receptor interaction|Circadian entrainment|Long-term potentiation|Glutamatergic synapse|Dopaminergic synapse|Alzheimer disease|Amyotrophic lateral sclerosis (ALS)|Cocaine addiction|Amphetamine addiction|Nicotine addiction|Alcoholism|Systemic lupus erythematosus
	NM_001511.3	157	-30.49	157	-30.49	27	1184	130	CXCL1	GeneID:2919,Genbank:NM_001511.3,HGNC:HGNC:4602,MIM:155730	C-X-C motif chemokine ligand 1			path:hsa04060,path:hsa04062,path:hsa04621,path:hsa04657,path:hsa04668,path:hsa05120,path:hsa05132,path:hsa05134,path:hsa05146,path:hsa05167,path:hsa05323	Cytokine-cytokine receptor interaction|Chemokine signaling pathway|NOD-like receptor signaling pathway|IL-17 signaling pathway|TNF signaling pathway|Epithelial cell signaling in Helicobacter pylori infection|Salmonella infection|Legionellosis|Amoebiasis|Kaposi sarcoma-associated herpesvirus infection|Rheumatoid arthritis
	NM_024013.2	157	-30.57	157	-30.57	27	863	63	IFNA1	GeneID:3439,Genbank:NM_024013.2,HGNC:HGNC:5417,MIM:147660	interferon alpha 1			path:hsa04060,path:hsa04151,path:hsa04217,path:hsa04620,path:hsa04621,path:hsa04622,path:hsa04623,path:hsa04630,path:hsa04650,path:hsa05152,path:hsa05160,path:hsa05161,path:hsa05162,path:hsa05163,path:hsa05164,path:hsa05165,path:hsa05167,path:hsa05168,path:hsa05169,path:hsa05170,path:hsa05200,path:hsa05320	Cytokine-cytokine receptor interaction|PI3K-Akt signaling pathway|Necroptosis|Toll-like receptor signaling pathway|NOD-like receptor signaling pathway|RIG-I-like receptor signaling pathway|Cytosolic DNA-sensing pathway|Jak-STAT signaling pathway|Natural killer cell mediated cytotoxicity|Tuberculosis|Hepatitis C|Hepatitis B|Measles|Human cytomegalovirus infection|Influenza A|Human papillomavirus i…
	NM_012452.2	157	-32.3	157	-32.3	27	1377	521	TNFRSF13B	GeneID:23495,Genbank:NM_012452.2,HGNC:HGNC:18153,MIM:604907	TNF receptor superfamily member 13B			path:hsa04060,path:hsa04672,path:hsa05340	Cytokine-cytokine receptor interaction|Intestinal immune network for IgA production|Primary immunodeficiency
	NM_000600.4	156	-31.2	156	-31.2	27	1197	157	IL6	GeneID:3569,Genbank:XM_011515390.2,HGNC:HGNC:6018,MIM:147620	interleukin 6			path:hsa01521,path:hsa01523,path:hsa04060,path:hsa04066,path:hsa04068,path:hsa04151,path:hsa04218,path:hsa04620,path:hsa04621,path:hsa04623,path:hsa04625,path:hsa04630,path:hsa04640,path:hsa04657,path:hsa04659,path:hsa04668,path:hsa04672,path:hsa04931,path:hsa04932,path:hsa04933,path:hsa05020,path:hsa05132,path:hsa05133,path:hsa05134,path:hsa05142,path:hsa05143,path:hsa05144,path:hsa05146,path:hs…	EGFR tyrosine kinase inhibitor resistance|Antifolate resistance|Cytokine-cytokine receptor interaction|HIF-1 signaling pathway|FoxO signaling pathway|PI3K-Akt signaling pathway|Cellular senescence|Toll-like receptor signaling pathway|NOD-like receptor signaling pathway|Cytosolic DNA-sensing pathway|C-type lectin receptor signaling pathway|Jak-STAT signaling pathway|Hematopoietic cell lineage|IL-1…
	NM_207519.1	155	-33.25	155	-33.25	27	1468	477	ZAP70	GeneID:7535,Genbank:XM_017004869.1,HGNC:HGNC:12858,MIM:176947	zeta chain of T cell receptor associated protein kinase 70			path:hsa04014,path:hsa04064,path:hsa04650,path:hsa04658,path:hsa04659,path:hsa04660,path:hsa05340	Ras signaling pathway|NF-kappa B signaling pathway|Natural killer cell mediated cytotoxicity|Th1 and Th2 cell differentiation|Th17 cell differentiation|T cell receptor signaling pathway|Primary immunodeficiency
piR-hsa-4946	NM_001329939.1	177	-41.32	177	-41.32	32	3466	2066	TGFB3	GeneID:7043,Genbank:NM_001329939.1,HGNC:HGNC:11769,MIM:190230	transforming growth factor beta 3			path:hsa04010,path:hsa04060,path:hsa04068,path:hsa04110,path:hsa04218,path:hsa04350,path:hsa04390,path:hsa04933,path:hsa05140,path:hsa05142,path:hsa05144,path:hsa05145,path:hsa05146,path:hsa05152,path:hsa05161,path:hsa05166,path:hsa05200,path:hsa05210,path:hsa05211,path:hsa05212,path:hsa05220,path:hsa05225,path:hsa05226,path:hsa05321,path:hsa05323,path:hsa05410,path:hsa05414	MAPK signaling pathway|Cytokine-cytokine receptor interaction|FoxO signaling pathway|Cell cycle|Cellular senescence|TGF-beta signaling pathway|Hippo signaling pathway|AGE-RAGE signaling pathway in diabetic complications|Leishmaniasis|Chagas disease (American trypanosomiasis)|Malaria|Toxoplasmosis|Amoebiasis|Tuberculosis|Hepatitis B|Human T-cell leukemia virus 1 infection|Pathways in cancer|Colore…
	NM_001287345.1	175	-37.53	175	-37.53	32	2248	226	BTK	GeneID:695,Genbank:NM_001287344.1,HGNC:HGNC:1133,MIM:300300	Bruton tyrosine kinase			path:hsa04064,path:hsa04380,path:hsa04611,path:hsa04662,path:hsa04664,path:hsa05169,path:hsa05340	NF-kappa B signaling pathway|Osteoclast differentiation|Platelet activation|B cell receptor signaling pathway|Fc epsilon RI signaling pathway|Epstein-Barr virus infection|Primary immunodeficiency
	NM_001145138.1	171	-30.13	171	-30.13	32	2586	1760	RELA	GeneID:5970,Genbank:NM_001145138.1,HGNC:HGNC:9955,MIM:164014	RELA proto-oncogene, NF-kB subunit			path:hsa01523,path:hsa04010,path:hsa04014,path:hsa04024,path:hsa04062,path:hsa04064,path:hsa04066,path:hsa04071,path:hsa04137,path:hsa04151,path:hsa04210,path:hsa04211,path:hsa04218,path:hsa04380,path:hsa04620,path:hsa04621,path:hsa04622,path:hsa04623,path:hsa04625,path:hsa04657,path:hsa04658,path:hsa04659,path:hsa04660,path:hsa04662,path:hsa04668,path:hsa04722,path:hsa04917,path:hsa04920,path:hs…	Antifolate resistance|MAPK signaling pathway|Ras signaling pathway|cAMP signaling pathway|Chemokine signaling pathway|NF-kappa B signaling pathway|HIF-1 signaling pathway|Sphingolipid signaling pathway|Mitophagy - animal|PI3K-Akt signaling pathway|Apoptosis|Longevity regulating pathway|Cellular senescence|Osteoclast differentiation|Toll-like receptor signaling pathway|NOD-like receptor signaling …
	NM_000449.3	169	-35.99	169	-35.99	32	3618	1056	RFX5	GeneID:5993,Genbank:XM_024448791.1,HGNC:HGNC:9986,MIM:601863	regulatory factor X5			path:hsa04612,path:hsa05152,path:hsa05340	Antigen processing and presentation|Tuberculosis|Primary immunodeficiency
	XM_005249745.5	158	-30.42	158	-30.42	32	2094	1837	IL6	GeneID:3569,Genbank:XM_011515390.2,HGNC:HGNC:6018,MIM:147620	interleukin 6			path:hsa01521,path:hsa01523,path:hsa04060,path:hsa04066,path:hsa04068,path:hsa04151,path:hsa04218,path:hsa04620,path:hsa04621,path:hsa04623,path:hsa04625,path:hsa04630,path:hsa04640,path:hsa04657,path:hsa04659,path:hsa04668,path:hsa04672,path:hsa04931,path:hsa04932,path:hsa04933,path:hsa05020,path:hsa05132,path:hsa05133,path:hsa05134,path:hsa05142,path:hsa05143,path:hsa05144,path:hsa05146,path:hs…	EGFR tyrosine kinase inhibitor resistance|Antifolate resistance|Cytokine-cytokine receptor interaction|HIF-1 signaling pathway|FoxO signaling pathway|PI3K-Akt signaling pathway|Cellular senescence|Toll-like receptor signaling pathway|NOD-like receptor signaling pathway|Cytosolic DNA-sensing pathway|C-type lectin receptor signaling pathway|Jak-STAT signaling pathway|Hematopoietic cell lineage|IL-1…
	NM_003853.3	156	-32.66	156	-32.66	32	2672	2251	IL18RAP	GeneID:8807,Genbank:XM_024453197.1,HGNC:HGNC:5989,MIM:604509	interleukin 18 receptor accessory protein	GO:0004872,GO:0005886,GO:0006954,GO:0006955,GO:0007166,GO:0008283,GO:0016021,GO:0032609,GO:0032635,GO:0035655,GO:0035744,GO:0042119,GO:0045954,GO:0070301	receptor activity|plasma membrane|inflammatory response|immune response|cell surface receptor signaling pathway|cell proliferation|integral component of membrane|interferon-gamma production|interleukin-6 production|interleukin-18-mediated signaling pathway|T-helper 1 cell cytokine production|neutrophil activation|positive regulation of natural killer cell mediated cytotoxicity|cellular response t…	path:hsa04060,path:hsa05321	Cytokine-cytokine receptor interaction|Inflammatory bowel disease (IBD)

## Sheet: Table S5
Table S5 The expression of gene targeted by immunoregulation-related piRNAs (GSE193193)
Gene_name	RA1	RA2	RA3	RA4	RA5	HC1	HC2	HC3	HC4	HC5	log2(FC)	adj. p value	Regulation	Significant
KLRD1	5.21365	9.4105	6.61086	11.4887	13.3443	27.6714	35.6081	18.7397	15.8085	21.64	-1.37478	4.9654e-06	down	yes
C4B	2.49162	0.304466	1.37843	0.37445	0.263864	0.420508	0.335715	0.300847	0.448594	0.452156	1.29764	0.00122803	up	yes
TBX21	10.1479	11.5418	10.2711	13.8155	12.3089	34.1156	47.9415	26.6715	13.4731	20.1946	-1.29367	0.0014532	down	yes
IL23R	0.0277129	0.105824	0.0599664	0.0689611	0.118313	0.101094	0.10983	0.0580554	0.800929	0.417308	-1.96559	0.0109769	down	yes
ATP6V0B	17.8324	24.2806	22.7596	18.0549	18.6726	13.4285	12.5393	21.1452	13.0814	11.5038	0.502893	0.000373639	up	no
C2	0.764975	3.01542	2.13002	1.59748	1.09718	0.857634	1.17941	0.637021	1.5649	0.450206	0.875852	0.00156078	up	no
TNFSF13	24.6353	32.4942	33.9155	17.7079	27.2819	25.0868	20.2129	22.8829	18.3823	17.9329	0.380503	0.00183308	up	no
ICAM1	8.42884	20.3726	11.6321	10.4055	8.74678	8.19801	6.57767	11.0738	10.975	7.01491	0.442743	0.00273189	up	no
TGFB1	64.2409	78.2832	66.2823	60.7077	56.7287	50.2548	60.2365	64.2586	47.2105	43.7533	0.296074	0.00392529	up	no
C4A	2.43536	0.32776	1.43577	0.458391	0.384081	0.548604	0.507855	0.415149	0.587175	0.717349	0.860739	0.00619194	up	no
IL12RB2	0.319862	0.679214	0.7292	1.16367	1.42335	1.87592	1.92746	1.47137	1.75459	1.4392	-0.972654	0.0118569	down	no
ITGB2	119.263	165.835	131.394	99.1415	111.234	111.11	120.066	127.707	99.0269	75.2687	0.233539	0.0130749	up	no
IL18RAP	4.95114	4.00653	5.65171	6.43754	13.0933	9.20104	11.4386	17.6015	13.2025	16.4056	-0.990864	0.0172922	down	no
ATP6V1A	16.5134	24.9183	19.5278	16.0744	21.3531	19.3248	18.0933	15.7846	21.2438	16.5894	0.112031	0.0197304	up	no
FCGR2A	23.254	40.6628	27.0676	14.955	30.0519	22.2499	17.8814	27.1925	31.3922	15.5826	0.250706	0.0261048	up	no
ATP6V0A1	4.5183	6.14577	5.51468	5.10542	6.60421	5.76453	3.99264	4.69794	6.50676	5.34244	0.0843647	0.0261136	up	no
CD4	35.7404	57.6006	61.9151	44.2587	47.1024	46.6883	42.995	51.4217	48.3357	38.1423	0.115881	0.0272829	up	no
IL4R	12.2696	29.7457	24.8638	24.1964	40.1026	21.1844	18.0656	21.4205	28.4002	27.4842	0.170515	0.028458	up	no
RORA	3.51154	10.5035	4.89703	15.195	11.0502	15.3596	18.4327	15.251	11.651	15.7419	-0.759299	0.0327542	down	no
HLA-E	284.559	471.198	359.053	418.858	400.791	337.096	397.783	455.165	316.746	320.293	0.0823883	0.0383536	up	no
VEGFA	0.662118	2.60676	0.952898	1.10123	1.45676	1.12914	0.795625	1.82941	0.876846	0.611064	0.371097	0.0487382	up	no
NOD2	6.95208	11.5372	8.74452	6.10935	8.76749	8.18375	6.6663	8.38477	9.87396	7.03747	0.0689202	0.0503944	up	no
BTK	12.8925	22.2084	20.1458	14.1736	20.1224	17.3772	14.8504	16.4951	20.1112	18.0827	0.0429449	0.0507291	up	no
STAT1	15.2017	59.5202	40.0759	52.2677	41.3168	24.3943	22.4382	43.6029	53.0711	29.9697	0.264496	0.0538932	up	no
DCLRE1C	1.60781	3.07315	2.5845	3.58077	3.62391	4.99523	5.09127	3.28683	4.49345	4.99988	-0.660167	0.0679915	down	no
MAF	2.98218	7.63944	4.27647	7.59879	7.79496	5.12803	6.18041	7.02698	4.62385	5.30908	0.0997414	0.0741742	up	no
ZAP70	13.4048	25.3032	18.6926	40.9911	34.4321	44.9841	54.5956	41.6593	29.156	39.088	-0.65732	0.0862446	down	no
CSF1	0.594206	0.979327	0.900464	1.01317	1.21252	0.670549	0.646721	1.00082	0.889994	1.00351	0.158195	0.0908902	up	no
TAP1	23.8843	41.2977	39.5394	41.7139	35.3012	32.2258	37.6097	41.8987	38.5348	32.7295	-0.00998451	0.0961653	down	no
RELA	6.9084	14.2606	10.4323	13.4515	11.028	10.0088	11.3773	13.9427	9.73992	10.4955	0.0133475	0.0963519	up	no
TNFRSF13B	0.217451	0.488338	0.306858	0.360147	0.531083	0.614615	0.481831	0.621608	0.564314	1.08319	-0.821904	0.15645	down	no
SMAD2	2.67792	4.65751	3.3945	5.22623	5.08193	6.25003	6.52821	4.77989	6.38416	7.36815	-0.573639	0.186547	down	no
FCGR3A	33.3784	47.2606	49.7422	33.5747	49.5069	75.8314	92.2302	81.2807	49.8478	48.5719	-0.704115	0.192803	down	no
CXCL1	0.499543	0.278747	0.430588	0.0660845	0.106816	1.01722	0.313261	1.00299	1.06033	0.408526	-1.46036	0.197462	down	no
CCL5	58.9216	88.92	58.724	113.468	91.0004	145.769	170.012	154.565	74.6682	90.9797	-0.629754	0.21722	down	no
NFATC1	1.98369	4.1506	3.70529	5.194	5.85162	3.91177	3.85065	4.75826	4.39564	4.63758	-0.0454679	0.21938	down	no
IL2RG	21.2461	42.4891	32.0709	59.0571	48.4542	58.4424	64.2782	63.7169	51.3085	54.6389	-0.524136	0.219977	down	no
CD8B	2.69332	5.1672	4.88481	10.5618	4.71883	5.82399	8.08232	10.3296	8.87721	8.9804	-0.586832	0.222512	down	no
TLR5	2.39087	4.07986	4.03585	2.26081	3.60826	4.15033	3.09892	2.80039	4.29468	3.1283	-0.093544	0.231574	down	no
CIITA	6.1101	12.7274	14.1039	14.177	18.4009	19.9195	16.2927	15.4144	23.4452	19.8026	-0.534099	0.267421	down	no
RORC	0.416091	0.371868	0.484979	0.564808	0.391281	0.554941	0.404272	0.679271	1.07371	1.13396	-0.787003	0.313229	down	no
STAT6	36.8658	64.3826	53.0735	52.109	58.3107	62.6363	58.9348	57.0017	60.8916	56.8199	-0.162397	0.318346	down	no
CTSL	1.64846	7.10601	3.76045	2.37045	4.30251	3.90293	2.74067	2.74465	6.61443	2.48921	0.0533018	0.324505	up	no
IL12RB1	4.12131	6.94992	6.35861	8.54166	7.67167	11.4108	13.212	9.26101	7.52384	7.0684	-0.526958	0.341952	down	no
TGFB3	0.25672	0.516093	0.428332	1.01359	0.886895	0.742356	0.868245	0.828316	0.968789	1.10028	-0.539457	0.368407	down	no
CD19	2.11975	3.68706	4.42396	3.45373	7.05452	3.91445	2.71341	2.54145	5.48681	6.77191	-0.0471512	0.369486	down	no
IL18	0.683375	1.11263	0.974681	0.744299	0.714374	1.60815	0.997133	0.552987	0.821765	0.54571	-0.0977164	0.444423	down	no
C1R	0.186242	0.337945	0.248501	0.424587	0.345095	0.289286	0.350577	0.559968	0.677821	0.328366	-0.516295	0.551529	down	no
RFX5	6.87176	15.0286	13.3395	13.7053	14.4516	15.4226	14.1988	15.7331	13.6552	14.4748	-0.21303	0.577439	down	no
TAP2	12.6328	23.6694	21.7133	25.1169	25.0447	23.8234	25.941	27.8222	25.6959	22.6957	-0.219779	0.590622	down	no
CD3D	22.3309	46.8458	29.7696	62.7055	42.9165	36.4515	49.7715	63.4187	37.4972	44.5566	-0.179648	0.647881	down	no
HLA-DOB	2.25568	8.26402	7.27125	7.25337	13.0856	7.78071	4.60486	6.81874	10.5476	11.7334	-0.121677	0.652442	down	no
FCGR3B	20.8152	2.64229	13.1796	2.50869	3.2986	9.05128	5.45297	14.913	23.7446	5.42095	-0.464903	0.67873	down	no
FAS	2.42855	4.82878	3.27125	4.99741	4.13909	5.96989	6.30133	4.24057	4.98811	4.46574	-0.400968	0.69858	down	no
ITGAL	61.1468	98.3621	87.9152	107.314	100.244	117.618	139.579	116.158	94.3108	94.2494	-0.304544	0.865179	down	no
PTPRC	71.8916	139.774	103.701	141.069	127.505	150.858	149.054	150.823	147.134	141.373	-0.340225	0.924467	down	no
FLT1	0.0262472	0.0251989	0.0742226	0.0563062	0.132466	0.0689097	0.0459121	0.0740708	0.10439	0.0955631	-0.306408	0.9757	down	no
HLA-DQA1	0.66762	2.15676	6.65897	11.2858	7.64513	11.6476	6.72901	2.01702	4.6684	8.19975	-0.227249	0.986348	down	no
IL10	0.0832519	0.132953	0.0692259	0.0638392	0.105259	0.0423397	0.0290779	0.0549098	0.0842201	0	1.11023	1	up	no
IL12B	0	0	0	0	0	0	0	0	0	0	0	1	no	no
IL11	0	0	0	0.0553351	0	0	0	0	0	0	inf	1	up	no
GRIN2B	0	0.00223113	0	0	0	0	0	0	0	0.00436848	-0.969355	1	down	no
CGA	0	0	0	0	0	0	0	0	0.0286057	0	#NAME?	1	down	no
C7	0	0	0	0	0	0	0	0	0.00708982	0	#NAME?	1	down	no
IGLL1	0	0	0.0928763	0.0300243	0	0	0	0	0	0	inf	1	up	no
ATP6V1C2	0.0439221	0.167812	0	0	0.160456	0	0	0.136929	0.106431	0	0.612947	1	up	no
GRIN2A	0	0.00329719	0	0	0	0	0.00270276	0	0	0	0.286802	1	up	no
CXCL12	0.010152	0	0	0	0	0.016107	0	0	0	0	-0.665933	1	down	no
CSF2	0	0.047569	0	0	0.060374	0	0	0	0	0	inf	1	up	no
IFNA1	0	0	0	0.019048	0	0	0	0	0	0	inf	1	up	no
IL6	0	0.0226409	0.0436705	0.165932	0.0956783	0	0	0	0.215771	0.0936385	0.083834	1	up	no

## Sheet: Table S6
Table S6 The expression of gene targeted by immunoregulation-related piRNAs (GSE77298)
Gene_name	RA1	RA2	RA3	RA4	RA5	RA6	RA7	RA8	RA9	RA10	RA11	RA12	RA13	RA14	RA15	RA16	HC1	HC2	HC3	HC4	HC5	HC6	HC7	log2(FC)	adj. p value	Regulation	Significant
C1R	616.9	469.9	1881.7	1933.3	315.3	1004	1242.5	626.3	628.9	1571.8	1396.3	1088	598.2	1417.4	414.9	1799.3	278.2	161.5	534.9	347.3	451.9	469	569.1	1.20818	0.000809	Up	yes
STAT1	3573.1	1063.1	2210.6	3058.9	5815	1675	2015.5	7417.4	1948.7	2436.1	1788.8	3315.3	2723.7	3113.8	1776	3950.7	1003.7	971.3	1685.9	1336.3	1279.5	1213.4	1652.3	1.01002	0.0009	Up	yes
TNFSF13	158.3	168	491.8	239.3	340.8	171.1	308.1	301.9	232.9	433.5	203.1	547.6	192.4	426.1	212.1	505.2	44.6	9.9	186.1	201.8	180	189.1	158.8	1.47391	0.001732	Up	yes
IL2RG	57.3	41.7	22.5	77.4	73.1	30.7	16.9	32.4	39	70.5	15.5	70.7	17.3	102.1	38	72.1	4.7	27.9	31.7	36.5	15.1	42.4	8.5	1.32168	0.002159	Up	yes
CTSL	588.9	577	1998.6	1314.5	2057.4	2788.5	3284.6	2540.6	1408.4	3388.2	2424.6	3364.8	1051.1	2161.3	1342.5	3874.3	609.6	503.2	1593.5	868.9	1088	595.5	1332.6	1.04572	0.003473	Up	yes
BTK	91.4	23.7	97	171.6	148.7	72.7	124.9	150.7	118.6	66.5	74	148.7	104.1	134.3	61.1	179.6	15.4	5.9	78.4	75.1	80.5	84.6	63.7	1.27898	0.007284	Up	yes
TAP2	73.2	61.5	52.1	85	145.8	45.4	57.9	57.7	100.3	56.1	67.8	85.1	63.3	103.2	54	145.8	6.6	7.9	49.1	93.8	50	81.1	76.6	1.11292	0.007489	Up	yes
CCL5	30.2	27.3	209.8	150.6	540.9	286.1	24.1	255.1	57.6	370.2	44	592.3	24.4	169.1	14.5	174.9	8.1	2.3	59.7	14.1	16.9	56	10.5	2.91784	0.008363	Up	yes
CGA	2.3	5.7	3.2	0.8	6.3	6.3	4.5	5.6	5.2	1.1	1	4.4	2.5	4	9.6	1.4	7.2	13.3	9.7	6.7	3.1	55.4	6.5	-1.15351	0.01202	down	yes
MMP3	657	82.5	9738.9	9052.3	27082.7	4325.2	10860.5	22340	9164.4	7580.5	6995.5	3475.4	151.1	9854.3	10813.2	8997.6	134.3	239.6	5714.8	93.2	89.4	492.3	9512.1	3.23497	0.014697	Up	yes
CXCL1	50.8	64.2	178.8	445.7	125	135.4	417.5	454.6	203.4	444.6	587.8	76.5	45.1	2738.2	104.3	322.3	16.1	39	113	52.3	65.6	85.4	121.8	1.80568	0.015559	Up	yes
FCGR2A	18.3	1.3	3.3	3.2	4.1	4.2	3.8	2.8	23.5	0.8	0.5	1.3	0.8	0.5	2.9	3.7	10.1	18.5	14.1	7.4	7.2	23.1	1.6	-1.34329	0.018004	down	yes
IL12RB1	99	50.7	73.1	90.3	309	51.6	49.4	204	122.8	123.3	38.8	106.6	24.2	102.1	2.4	44.5	3	11.1	21.9	31.6	41.9	31	35.3	1.91122	0.020307	Up	yes
CIITA	144.1	18.2	255.4	57.1	336.3	35.7	96.1	258.1	177	184.7	87	274.3	63.8	254.9	47.8	83.9	25.3	26.2	78.2	78	55.2	61.1	44.7	1.29085	0.020834	Up	yes
KLRD1	6.4	4.1	17.4	11.5	48.3	23.8	19.2	19	8.7	3.3	18.5	52.1	30.3	2.5	6.3	3.7	3.8	11.2	22.3	2.2	2	4.4	5.4	1.36641	0.026277	Up	yes
CD3D	66	46.2	136.4	122.3	248.1	96	15.2	153.3	21.7	243.9	32.5	417.6	26.6	328.6	33.8	581.2	19.2	26.1	88	21.5	23.9	57.1	40.3	1.62068	0.032051	Up	yes
FCGR3B	135.4	75.4	339.1	331.8	366.6	3331.7	360.3	619.5	559	429.6	264.9	386.9	490.2	372.9	273.8	776.6	21.5	47.4	256.1	311.3	205.4	521.9	236.7	1.21802	0.043491	Up	yes
CD4	28.1	18.8	157.1	105.6	80.3	44.1	103.6	31.6	57.9	101.9	79.1	35	52	140.7	11.2	42.3	9.1	10.6	53.7	63.4	27.5	33.2	43.7	1.03356	0.04913	Up	yes
FAS	288.5	385.2	313.5	397.5	250.4	400.2	160.9	333	174.3	537.8	319.6	225.1	332.3	519.2	277.8	633.6	149.2	73.2	326.2	227.7	171.7	203.6	96.8	0.93832	0.001173	Up	no
IL4R	85.8	114.6	229.2	232.9	159.5	142.1	115.1	138.2	86.5	199.5	236.3	183.7	130.3	230.5	148.7	317.6	81.1	68.5	122.9	103.1	136.1	113.4	60.2	0.715011	0.005805	Up	no
H2AFY	1508.2	1028.4	2762.7	2010.7	3219.6	2903.6	3391.5	2639.6	2804.6	3083.5	2899.9	3152.7	2643.6	2637.2	1109.2	2254.7	1472.1	1336.5	1993.6	1759.9	1473.6	1316.2	1695.4	0.55234	0.013783	Up	no
ATP6V0B	171.7	101.1	320.6	452.8	231.4	181.5	673.9	205.8	264.5	435.4	403.1	425.7	414.2	314	96.6	735.3	198.8	187.7	141.7	161.9	159.1	107.8	223.6	0.779399	0.015895	Up	no
TAP1	330.1	110.2	190.4	365.4	405.1	156.2	101.1	233.8	196.5	271.5	132.3	338.3	192.6	313.7	214.4	649.1	84.4	116.1	97.6	192.6	163.7	206	139.9	0.692687	0.0229	Up	no
NOD2	70.2	37.6	51.3	72.1	166	86.2	51.2	87.2	106.7	124.6	41.1	131.9	73.2	94.8	47.9	185	4.3	31.2	32.6	67.3	83.6	120	79	0.923404	0.032969	Up	no
IL18	22.3	39.9	106.7	26.4	90	18.2	56.8	67.5	49.6	80.1	78.1	102.8	34.8	91.1	58.8	32.2	37.5	38.5	41.9	37.3	38.6	15.3	23	0.85542	0.03336	Up	no
H2AFJ	112.3	134	79.9	44.3	73.3	61.1	44.2	47.6	83.3	44.2	38.1	41.1	37.3	79.1	60.6	119.3	41	101.9	87.9	143.4	111.7	132.8	68.9	-0.56049	0.040309	down	no
ATP6V1C2	1.4	5.2	1.5	8.6	14.4	1.7	0.8	1.9	4.6	1.4	1.1	2.5	0.8	1.7	2.1	8.5	0.8	1.7	1.8	2.3	0.9	6.5	1	0.754039	0.062378	Up	no
STAT6	349.4	600.7	505	362.9	434.7	548.6	408.4	427.2	396.7	845.7	431.1	353.9	293.9	909.4	508.5	780.7	157.3	216.1	423.9	420	592.7	274.3	426.6	0.466322	0.065889	Up	no
TEK	233.6	333.2	216.3	262.8	107.6	36.1	135.8	62	167.2	224.3	156.5	92.2	110.4	234.3	859.8	441.2	280.3	337.8	409.7	255.2	338.3	184.7	189.2	-0.70512	0.068935	down	no
HLA-E	1033.8	351.8	1463.8	1371.8	957.7	1410.1	1012.6	1129.6	692.8	1114	974.7	980.9	664.6	1578	1153.5	2489.8	673.8	496.1	845.2	1075.8	1263.8	481	635	0.489187	0.069086	Up	no
ATP6V1A	51	3	21.3	22.8	25.7	19.2	27	29.7	15.2	24.5	21.6	36.7	31.1	40.1	18	7.9	15.5	20.5	16	15.2	4.6	19.9	12.2	0.860878	0.071013	Up	no
FLT1	28.9	58	18	9.8	25.4	25.7	16.3	13	30.1	24.3	12.3	7.2	18	16.7	16.9	13.7	18.1	15.6	35	52.4	35.7	85.7	24.2	-0.62875	0.075448	down	no
RFX5	241.2	178.7	301.6	354	327.3	185.1	263.5	363.3	232.3	383.9	250.3	489.2	267.1	706.7	430.1	1081.4	199.6	174.7	376.3	317.9	195.1	161.1	261.9	0.495574	0.078559	Up	no
TGFB1	38.7	7.7	10.6	10.9	5.7	34.7	10.4	6.3	16.9	12.4	4.6	42.7	34.2	21.7	31.8	5.5	36.4	33	13.6	33.2	21.2	60.9	18.9	-0.73616	0.078858	down	no
IL11	36.3	4.5	1.8	5.4	16.9	139	11.8	2.5	3.8	1	16.9	9.2	57	2.1	5.8	2	1.6	1.2	3.5	3.4	21	9.7	2	1.20495	0.080645	Up	no
ITGB2	32.6	5.5	130.3	112.3	114.8	154	110.5	76.5	47.6	178.8	93.7	400.1	166.1	163.7	69.7	213.2	49.2	25	63.9	51.5	35	59.7	63.4	1.05055	0.083287	Up	no
RELA	448.1	323	325	360	185.1	383.4	291.5	307.1	281.2	415.6	364.1	237.8	352.8	263.9	169.2	180	185.9	165.3	197.3	210.2	196.3	226.3	343.2	0.374653	0.083521	Up	no
TBX21	6.7	34.1	11	5.2	54.8	22	2.5	20.9	13.8	14.7	21.6	32.8	7.2	25.9	20.9	18.2	6.2	5.7	13.1	2.9	4.7	58.4	21.8	0.874755	0.094106	Up	no
IL23R	5.5	21.9	16.6	7.4	1.6	1.8	12.7	16.8	27.1	1.8	0.6	27.3	5.8	12.7	2.7	16	14	21.7	17.6	19.9	3.7	23.1	29.5	-0.8643	0.127268	down	no
RORA	368.4	111.2	78.9	65.2	96.3	248.5	164.4	103.2	173.4	140.1	208.5	138.7	513.9	203.2	259.3	43.4	150.8	307.2	406.1	252.6	191.5	159.5	126.5	-0.53169	0.131069	down	no
IFNA1	2.5	0.6	3.8	6.6	2.1	1.3	5.9	1.4	1.3	10.8	7.1	24.5	8.3	15.2	7.6	14.3	1.9	2	0.8	1.8	0.9	23.2	11.2	0.894898	0.139089	Up	no
GRIN2B	4.2	4.4	4.3	11.7	21.3	2.4	0.8	2.1	5.6	3.3	1.5	5.3	1.9	2.9	3.9	13	1.6	2	16.1	5.6	12.4	58.4	16.2	-0.77523	0.145079	down	no
C7	172.7	476.3	4111.5	37.2	221.9	2.2	130.4	627.3	55.4	107.5	79.2	151.8	2.5	10.8	813.4	126.6	149.6	30.7	1213.8	417.3	510.4	346	562.9	-1.56675	0.148377	down	no
PTPRC	24.9	4	10.7	14.6	31.9	6.5	0.8	16	16.2	5.2	0.4	23.5	7.8	9	5	0.7	0.3	3.4	1.5	23.9	1.1	27.1	7.3	0.929801	0.148797	Up	no
IL6	7.9	23.5	13.6	148.4	71.8	42.4	17.9	56.2	37	41.7	47.4	45.4	47.3	115.3	20.8	40.6	6.4	31.1	155	16.1	23.2	30.3	22	0.745826	0.156451	Up	no
CD19	3.9	18.3	19.2	37.4	35.5	6.8	1.4	32.5	0.9	16.2	2	25.1	1.5	8.8	4.4	72.2	4	25.2	2.9	2.7	2.3	33.9	1.9	0.958467	0.170703	Up	no
ITGAL	9.7	23.8	26	52.1	74	26.7	10.1	26.4	29.1	33.5	7.1	173.9	29	55.3	12.9	52.1	8.8	18.4	24.9	22.2	32.5	92.5	4.3	0.671988	0.204727	Up	no
IL18RAP	5.9	47.2	4	8.1	19.5	309	15.1	53.6	61.3	27.9	1.5	29.6	14.1	57.5	16.9	81.7	14	6.1	35.2	4.3	18.9	67	6.2	0.888097	0.220389	Up	no
CSF2	38.7	48.6	20.8	14.6	33.4	35.7	9.3	22.5	50.5	27.7	30.5	64.2	10.2	47.7	26.6	45.3	25.8	59.2	47.9	40.6	20.2	78.4	40.4	-0.36151	0.238935	down	no
DCLRE1C	174.4	350.5	168	80.5	212.5	156.9	174.2	245	292.6	226.1	113.3	855.8	241.4	187.2	346	109.8	132.7	198.6	210.2	317.7	152.7	617.9	375.7	-0.35434	0.330652	down	no
ICAM1	112.8	36.2	73.3	132.9	154.4	68.2	58.1	128.3	60.2	156	112.6	143.6	78.6	108.9	15.7	76	43.4	55.6	72.8	100.7	68.4	92.3	41.4	0.343866	0.334364	Up	no
C2	31.7	0.8	24.7	14.5	25.6	4.8	19.7	14.7	30.6	23.2	12.4	12.8	7.5	30.2	8.9	8.8	1.1	18.1	14.5	28.5	10.8	21.1	8	0.536886	0.334738	Up	no
CSF1	20.4	64.6	25	4.1	17.4	1.9	38.6	18.6	35.1	24.4	17.4	9.7	3.6	9.4	2.9	11.1	3.7	3.1	3.5	30.1	36.4	28.7	8.2	0.568168	0.35465	Up	no
HLA-DQA1	24	60.4	26	32	2928.3	38.3	234.7	69.1	47.5	1700.6	394.2	38.8	22.8	37.7	15.2	82.7	7.9	25.9	325.9	14.2	11.3	247.2	78.6	0.992463	0.356599	Up	no
IL10	26.8	20.7	12.4	11.5	18.8	1.6	16.8	28.3	15.5	13.9	3.6	33.7	17.2	14.3	21.5	3.6	6.1	11.7	0.7	10.6	13.8	47.2	36.4	0.494445	0.361549	Up	no
ZAP70	3.4	1.9	1.1	2	2.7	10.1	4.6	24.6	10.4	11.9	0.7	25.3	13.4	14.8	6.9	41.2	2.8	8.1	1.7	2.6	2.1	52.4	7.6	0.544844	0.380874	Up	no
GRIN2A	37.5	33.9	10.6	4.6	9.2	12.6	5.7	5.5	23.5	2.6	8.2	21.9	6.8	22	15.1	9.7	11.3	36.6	6.2	9	6.2	90.8	30.7	-0.40211	0.389964	down	no
IL12RB2	32.4	15.4	7.4	9	31	18.4	2.8	4.8	39.9	13.7	15.4	9.3	7	22.5	9.7	12.1	17.1	12.9	20.9	22.5	36.9	39.9	6.2	-0.3367	0.405713	down	no
ATP6V0A1	4	12	15.7	1	2.4	18.3	18.3	14.8	3.6	3.8	1.1	19.5	6.2	20.4	13	3.3	2.4	5.4	8.8	2.5	4	13.6	17.9	0.454466	0.412551	Up	no
TRIM21	68.7	43.9	54.5	49.2	81.6	32.6	54.9	71.5	58.5	37.2	22.3	110.4	102.2	101.3	32.5	54.2	49.6	40	54.5	58.1	26.4	79.4	65.2	0.21523	0.435422	Up	no
TLR5	186.5	134.6	191.9	67.8	210.9	103.3	215	187.7	208.6	79.7	155	311.4	91.1	189.2	153.1	106.5	70.4	81.4	139.3	157.8	194.6	160	125.7	0.212888	0.440789	Up	no
TNFRSF13B	24.2	56.7	19.5	58.8	67.9	23.9	30.9	65.8	65.8	42.6	14.6	74.5	22.1	44.9	47.2	85.3	12.9	44.5	28.8	46	42.5	93.8	33.7	0.239953	0.452594	Up	no
IGLL1	23.8	26.5	5.6	15.5	11.2	14.3	16.6	4.5	38	12.6	23.2	5.5	2.8	18.1	5.9	23.4	10	40.3	27.9	14.6	27.1	36.8	4.1	-0.31754	0.5037	down	no
CD8B	6.7	2.1	2	1.1	3.1	1.1	0.9	1.8	2	1.5	0.9	2.4	0.8	1.5	2.9	1.3	0.9	2	1.1	2.5	1.4	2.6	4.7	0.181718	0.524844	Up	no
NFATC1	6.9	3.7	10.1	16.4	12.2	4.2	19.7	3.6	35.5	5.9	12.1	6.8	3	9.6	39.3	61.8	3.7	12.7	17.1	14.9	12.5	7.4	11.7	0.302372	0.564032	Up	no
IL12B	2.3	20.1	3	4.5	5.6	2.4	2.7	10.8	1.7	1.8	7.6	12.2	8.8	14	13.4	8.2	11.9	2.8	2.1	19.8	23.9	12.2	9.3	-0.28786	0.57114	down	no
TROVE2	43.9	22.2	10.9	11.3	31	16.8	19.4	19.2	29.3	8.9	18.8	22.1	13.1	15.2	34.1	14.2	19.3	25.5	17.3	18.1	8.4	52.3	18.1	0.170524	0.584296	Up	no
TG	51.7	7.7	11.7	16.8	38.6	22.2	9.3	11.7	8.8	19.6	9	40.3	30.4	30.1	13.9	34	17.2	46.1	31.9	10.2	6.6	51	7.7	0.235973	0.593849	Up	no
CXCL12	360.7	725.1	2590.7	1574.6	789.8	157.6	504.7	734.4	500.7	1128.4	375.1	949.5	160.5	1080.1	1672.2	3500.2	462.7	366.8	1988.1	618.1	603.6	384.4	677.6	0.23976	0.63898	Up	no
VEGFA	669.8	441.7	204.7	344.1	870.1	5981.8	370.7	821.6	469.7	1422.5	1437.2	613.3	2437.6	131.9	300.8	284.1	835.6	898.3	543.9	761.7	867	577.4	382	-0.16	0.755217	down	no
MAF	22.3	20.6	5.8	2.8	17.6	4.6	0.6	7.1	35.4	5.2	7.4	0.6	5.1	0.9	2.8	1.2	2.3	6.7	11.9	11	3	1.5	10.5	0.159399	0.791504	Up	no
STAT3	352.6	375.9	706.6	691.3	594.2	637	893.1	925.1	408.7	850.1	1002.2	759.4	892.7	1039.6	601.8	371.1	680.1	688.8	983.5	729.9	537.1	242.8	709.4	0.061309	0.793207	Up	no
HLA-DOB	32.8	28.3	11.6	2.5	9	22.1	27.4	13.7	47	26.2	16.4	35	18.1	11.8	31.8	22.4	2.3	36.9	15.8	21.2	21.8	80.6	22.6	0.116317	0.802723	Up	no
TGFB3	2.7	4.2	1.7	3.3	2.8	3.4	0.8	9.7	3	2	2.6	4.2	1.8	10	27.1	3.5	3.5	3.6	2.3	3.3	15.6	28.2	1.5	-0.1111	0.819056	down	no
RORC	96.7	50.3	5.2	14.7	13	4.9	7	2.1	16.3	37.3	29.8	33.5	10.3	34.2	28.2	17.3	50.7	8	7	14.4	32.1	41.8	40.8	-0.10571	0.844666	down	no
SMAD2	2082.3	1436.3	1210.7	1038.1	1514.8	848.7	1429.4	2828	1018	1073.8	1398.5	487.1	873.2	849.7	1464.2	1106.6	1412	842.2	1014.4	999.6	1675	1318.8	1289.3	-0.03587	0.887238	down	no
C4B
HIST1H4C
C4A
FCGR3A
HIST1H4F

## Sheet: Fig. S1
Fig. S1 Box plot showing quality assessment of PIWI-interacting RNA (piRNA) data after filtering.

## Sheet: Fig.S2
Fig.S2 GO annotation and KEGG analysis of target genes of DE piRNAs. (A) GO annotation analysis of the targets of upregulated piRNAs. According to the enrichment, the GO terms were divided into biological process, cell components and molecular function subgroups. (B) GO annotation analysis of the targets of downregulated piRNAs. (C) KEGG enrichment analysis of the targets of upregulated piRNAs. (…

## Sheet: Fig.S3
Fig.S3 The association among two immunoregulation-related piRNAs and clinical indicators was evaluated by correlation analysis. Only data with significant correlations were presented here.
